# Supplementary material for: Regional Decline of Coral Cover in the Indo-Pacific: Timing, Extent, and Subregional Comparisons
Source: PLoS One. 2007 Aug 8;2(8):e711. doi: 10.1371/journal.pone.0000711 (PMC1933595; doi:10.1371/journal.pone.0000711)
Supplement: Map S1 — Locations of the 2667 surveyed reefs (green dots). (This KML file can be viewed with the Google Earth mapping system.) (0.09 MB ZIP) [file pone.0000711.s010.zip]

Archive with 3 entries (2 files):
- IndoPacific_Surveyed_Reefs.kml
- __MACOSX/
- __MACOSX/._IndoPacific_Surveyed_Reefs.kml
