# Supplementary material for: Regional Decline of Coral Cover in the Indo-Pacific: Timing, Extent, and Subregional Comparisons
Source: PLoS One. 2007 Aug 8;2(8):e711. doi: 10.1371/journal.pone.0000711 (PMC1933595; doi:10.1371/journal.pone.0000711)
Supplement: Map S1 — Locations of the 2667 surveyed reefs (green dots). (This KML file can be viewed with the Google Earth mapping system.) (0.09 MB ZIP) [file pone.0000711.s010.zip › IndoPacific_Surveyed_Reefs.kml]

<?xml version="1.0" encoding="UTF-8"?>
<kml xmlns="http://earth.google.com/kml/2.0">
<Document>
  <name>pointsforkml_reefs</name>
  <open>1</open>
  <description><![CDATA[Exported from pointsforkml_reefs on 7/20/2007]]></description>
  <Style id="FEATURES">
    <IconStyle>
      <color>FF00E600</color>
      <scale>0.333333333333333</scale>
      <Icon>
        <href>root://icons/palette-4.png</href>
        <x>32</x>
        <y>128</y>
        <w>32</w>
        <h>32</h>
      </Icon>
    </IconStyle>
    <LabelStyle>
      <color>00FFFFFF</color>
    </LabelStyle>
  </Style>
  <Style id="FEATURES_LABELS">
    <IconStyle>
      <color>00000000</color>
      <Icon>
        <href>root://icons/palette-4.png</href>
        <x>32</x>
        <y>128</y>
        <w>32</w>
        <h>32</h>
      </Icon>
    </IconStyle>
    <LabelStyle>
      <color>FFFFFFFF</color>
    </LabelStyle>
  </Style>
  <Folder>
    <name>Features</name>
    <open>0</open>
       <Placemark>
         <name>12 Apostles</name>
         <description><![CDATA[]]></description>
         <styleUrl>#FEATURES</styleUrl>
         <Point>
           <extrude>0</extrude>
           <altitudeMode>clampedToGround</altitudeMode>
           <coordinates>
             145.813222,-15.936222,0
           </coordinates>
         </Point>
       </Placemark>
       <Placemark>
         <name>13040</name>
         <description><![CDATA[]]></description>
         <styleUrl>#FEATURES</styleUrl>
         <Point>
           <extrude>0</extrude>
           <altitudeMode>clampedToGround</altitudeMode>
           <coordinates>
             143.94167,-13.26667,0
           </coordinates>
         </Point>
       </Placemark>
       <Placemark>
         <name>13063</name>
         <description><![CDATA[]]></description>
         <styleUrl>#FEATURES</styleUrl>
         <Point>
           <extrude>0</extrude>
           <altitudeMode>clampedToGround</altitudeMode>
           <coordinates>
             143.81667,-13.41667,0
           </coordinates>
         </Point>
       </Placemark>
       <Placemark>
         <name>13124</name>
         <description><![CDATA[]]></description>
         <styleUrl>#FEATURES</styleUrl>
         <Point>
           <extrude>0</extrude>
           <altitudeMode>clampedToGround</altitudeMode>
           <coordinates>
             144.09167,-13.86667,0
           </coordinates>
         </Point>
       </Placemark>
       <Placemark>
         <name>14056</name>
         <description><![CDATA[]]></description>
         <styleUrl>#FEATURES</styleUrl>
         <Point>
           <extrude>0</extrude>
           <altitudeMode>clampedToGround</altitudeMode>
           <coordinates>
             144.95833,-14.325,0
           </coordinates>
         </Point>
       </Placemark>
       <Placemark>
         <name>14152</name>
         <description><![CDATA[]]></description>
         <styleUrl>#FEATURES</styleUrl>
         <Point>
           <extrude>0</extrude>
           <altitudeMode>clampedToGround</altitudeMode>
           <coordinates>
             145.68333,-14.93333,0
           </coordinates>
         </Point>
       </Placemark>
       <Placemark>
         <name>15034</name>
         <description><![CDATA[]]></description>
         <styleUrl>#FEATURES</styleUrl>
         <Point>
           <extrude>0</extrude>
           <altitudeMode>clampedToGround</altitudeMode>
           <coordinates>
             145.76667,-15.31667,0
           </coordinates>
         </Point>
       </Placemark>
       <Placemark>
         <name>15047</name>
         <description><![CDATA[]]></description>
         <styleUrl>#FEATURES</styleUrl>
         <Point>
           <extrude>0</extrude>
           <altitudeMode>clampedToGround</altitudeMode>
           <coordinates>
             145.68333,-15.46667,0
           </coordinates>
         </Point>
       </Placemark>
       <Placemark>
         <name>16017</name>
         <description><![CDATA[]]></description>
         <styleUrl>#FEATURES</styleUrl>
         <Point>
           <extrude>0</extrude>
           <altitudeMode>clampedToGround</altitudeMode>
           <coordinates>
             145.725,-16.08333,0
           </coordinates>
         </Point>
       </Placemark>
       <Placemark>
         <name>18023</name>
         <description><![CDATA[]]></description>
         <styleUrl>#FEATURES</styleUrl>
         <Point>
           <extrude>0</extrude>
           <altitudeMode>clampedToGround</altitudeMode>
           <coordinates>
             146.975,-18.14167,0
           </coordinates>
         </Point>
       </Placemark>
       <Placemark>
         <name>18025</name>
         <description><![CDATA[]]></description>
         <styleUrl>#FEATURES</styleUrl>
         <Point>
           <extrude>0</extrude>
           <altitudeMode>clampedToGround</altitudeMode>
           <coordinates>
             146.90833,-18.26667,0
           </coordinates>
         </Point>
       </Placemark>
       <Placemark>
         <name>18026</name>
         <description><![CDATA[]]></description>
         <styleUrl>#FEATURES</styleUrl>
         <Point>
           <extrude>0</extrude>
           <altitudeMode>clampedToGround</altitudeMode>
           <coordinates>
             146.74167,-18.33333,0
           </coordinates>
         </Point>
       </Placemark>
       <Placemark>
         <name>18099</name>
         <description><![CDATA[]]></description>
         <styleUrl>#FEATURES</styleUrl>
         <Point>
           <extrude>0</extrude>
           <altitudeMode>clampedToGround</altitudeMode>
           <coordinates>
             147.89167,-18.85833,0
           </coordinates>
         </Point>
       </Placemark>
       <Placemark>
         <name>19131</name>
         <description><![CDATA[]]></description>
         <styleUrl>#FEATURES</styleUrl>
         <Point>
           <extrude>0</extrude>
           <altitudeMode>clampedToGround</altitudeMode>
           <coordinates>
             149.36667,-19.76667,0
           </coordinates>
         </Point>
       </Placemark>
       <Placemark>
         <name>19131S</name>
         <description><![CDATA[]]></description>
         <styleUrl>#FEATURES</styleUrl>
         <Point>
           <extrude>0</extrude>
           <altitudeMode>clampedToGround</altitudeMode>
           <coordinates>
             149.38033,-19.76625,0
           </coordinates>
         </Point>
       </Placemark>
       <Placemark>
         <name>19138</name>
         <description><![CDATA[]]></description>
         <styleUrl>#FEATURES</styleUrl>
         <Point>
           <extrude>0</extrude>
           <altitudeMode>clampedToGround</altitudeMode>
           <coordinates>
             149.425,-19.80833,0
           </coordinates>
         </Point>
       </Placemark>
       <Placemark>
         <name>19138S</name>
         <description><![CDATA[]]></description>
         <styleUrl>#FEATURES</styleUrl>
         <Point>
           <extrude>0</extrude>
           <altitudeMode>clampedToGround</altitudeMode>
           <coordinates>
             149.43047,-19.80687,0
           </coordinates>
         </Point>
       </Placemark>
       <Placemark>
         <name>19159</name>
         <description><![CDATA[]]></description>
         <styleUrl>#FEATURES</styleUrl>
         <Point>
           <extrude>0</extrude>
           <altitudeMode>clampedToGround</altitudeMode>
           <coordinates>
             149.925,-19.66667,0
           </coordinates>
         </Point>
       </Placemark>
       <Placemark>
         <name>19159S</name>
         <description><![CDATA[]]></description>
         <styleUrl>#FEATURES</styleUrl>
         <Point>
           <extrude>0</extrude>
           <altitudeMode>clampedToGround</altitudeMode>
           <coordinates>
             149.91517,-19.66285,0
           </coordinates>
         </Point>
       </Placemark>
       <Placemark>
         <name>20104</name>
         <description><![CDATA[]]></description>
         <styleUrl>#FEATURES</styleUrl>
         <Point>
           <extrude>0</extrude>
           <altitudeMode>clampedToGround</altitudeMode>
           <coordinates>
             149.68333,-20.03333,0
           </coordinates>
         </Point>
       </Placemark>
       <Placemark>
         <name>20104S</name>
         <description><![CDATA[]]></description>
         <styleUrl>#FEATURES</styleUrl>
         <Point>
           <extrude>0</extrude>
           <altitudeMode>clampedToGround</altitudeMode>
           <coordinates>
             149.6951,-20.02943,0
           </coordinates>
         </Point>
       </Placemark>
       <Placemark>
         <name>20348</name>
         <description><![CDATA[]]></description>
         <styleUrl>#FEATURES</styleUrl>
         <Point>
           <extrude>0</extrude>
           <altitudeMode>clampedToGround</altitudeMode>
           <coordinates>
             150.95833,-20.89167,0
           </coordinates>
         </Point>
       </Placemark>
       <Placemark>
         <name>20354</name>
         <description><![CDATA[]]></description>
         <styleUrl>#FEATURES</styleUrl>
         <Point>
           <extrude>0</extrude>
           <altitudeMode>clampedToGround</altitudeMode>
           <coordinates>
             150.95,-20.975,0
           </coordinates>
         </Point>
       </Placemark>
       <Placemark>
         <name>21104</name>
         <description><![CDATA[]]></description>
         <styleUrl>#FEATURES</styleUrl>
         <Point>
           <extrude>0</extrude>
           <altitudeMode>clampedToGround</altitudeMode>
           <coordinates>
             151.24167,-21.1,0
           </coordinates>
         </Point>
       </Placemark>
       <Placemark>
         <name>21529</name>
         <description><![CDATA[]]></description>
         <styleUrl>#FEATURES</styleUrl>
         <Point>
           <extrude>0</extrude>
           <altitudeMode>clampedToGround</altitudeMode>
           <coordinates>
             152.175,-21.86667,0
           </coordinates>
         </Point>
       </Placemark>
       <Placemark>
         <name>21529S</name>
         <description><![CDATA[]]></description>
         <styleUrl>#FEATURES</styleUrl>
         <Point>
           <extrude>0</extrude>
           <altitudeMode>clampedToGround</altitudeMode>
           <coordinates>
             152.18695,-21.86258,0
           </coordinates>
         </Point>
       </Placemark>
       <Placemark>
         <name>22088</name>
         <description><![CDATA[]]></description>
         <styleUrl>#FEATURES</styleUrl>
         <Point>
           <extrude>0</extrude>
           <altitudeMode>clampedToGround</altitudeMode>
           <coordinates>
             152.15,-22.025,0
           </coordinates>
         </Point>
       </Placemark>
       <Placemark>
         <name>22088S</name>
         <description><![CDATA[]]></description>
         <styleUrl>#FEATURES</styleUrl>
         <Point>
           <extrude>0</extrude>
           <altitudeMode>clampedToGround</altitudeMode>
           <coordinates>
             152.19633,-22.02368,0
           </coordinates>
         </Point>
       </Placemark>
       <Placemark>
         <name>A</name>
         <description><![CDATA[]]></description>
         <styleUrl>#FEATURES</styleUrl>
         <Point>
           <extrude>0</extrude>
           <altitudeMode>clampedToGround</altitudeMode>
           <coordinates>
             120.4,21.55,0
           </coordinates>
         </Point>
       </Placemark>
       <Placemark>
         <name>A Chau</name>
         <description><![CDATA[]]></description>
         <styleUrl>#FEATURES</styleUrl>
         <Point>
           <extrude>0</extrude>
           <altitudeMode>clampedToGround</altitudeMode>
           <coordinates>
             114.228,22.44667,0
           </coordinates>
         </Point>
       </Placemark>
       <Placemark>
         <name>A Ma Wan_ Tung Ping Chau</name>
         <description><![CDATA[]]></description>
         <styleUrl>#FEATURES</styleUrl>
         <Point>
           <extrude>0</extrude>
           <altitudeMode>clampedToGround</altitudeMode>
           <coordinates>
             114.439722,22.542639,0
           </coordinates>
         </Point>
       </Placemark>
       <Placemark>
         <name>Aanuya Reef Edge</name>
         <description><![CDATA[]]></description>
         <styleUrl>#FEATURES</styleUrl>
         <Point>
           <extrude>0</extrude>
           <altitudeMode>clampedToGround</altitudeMode>
           <coordinates>
             177.0905,-17.583833,0
           </coordinates>
         </Point>
       </Placemark>
       <Placemark>
         <name>Abore Reef</name>
         <description><![CDATA[]]></description>
         <styleUrl>#FEATURES</styleUrl>
         <Point>
           <extrude>0</extrude>
           <altitudeMode>clampedToGround</altitudeMode>
           <coordinates>
             166.368333,-22.428333,0
           </coordinates>
         </Point>
       </Placemark>
       <Placemark>
         <name>Abuyon</name>
         <description><![CDATA[]]></description>
         <styleUrl>#FEATURES</styleUrl>
         <Point>
           <extrude>0</extrude>
           <altitudeMode>clampedToGround</altitudeMode>
           <coordinates>
             122.57753,13.58265,0
           </coordinates>
         </Point>
       </Placemark>
       <Placemark>
         <name>Abuyon</name>
         <description><![CDATA[]]></description>
         <styleUrl>#FEATURES</styleUrl>
         <Point>
           <extrude>0</extrude>
           <altitudeMode>clampedToGround</altitudeMode>
           <coordinates>
             122.6,13.55,0
           </coordinates>
         </Point>
       </Placemark>
       <Placemark>
         <name>Acal Point</name>
         <description><![CDATA[]]></description>
         <styleUrl>#FEATURES</styleUrl>
         <Point>
           <extrude>0</extrude>
           <altitudeMode>clampedToGround</altitudeMode>
           <coordinates>
             124.12333,13.2345,0
           </coordinates>
         </Point>
       </Placemark>
       <Placemark>
         <name>Acha Reef</name>
         <description><![CDATA[]]></description>
         <styleUrl>#FEATURES</styleUrl>
         <Point>
           <extrude>0</extrude>
           <altitudeMode>clampedToGround</altitudeMode>
           <coordinates>
             122.51017,13.89632,0
           </coordinates>
         </Point>
       </Placemark>
       <Placemark>
         <name>Acha Reef</name>
         <description><![CDATA[]]></description>
         <styleUrl>#FEATURES</styleUrl>
         <Point>
           <extrude>0</extrude>
           <altitudeMode>clampedToGround</altitudeMode>
           <coordinates>
             122.53333,13.88333,0
           </coordinates>
         </Point>
       </Placemark>
       <Placemark>
         <name>Acrema</name>
         <description><![CDATA[]]></description>
         <styleUrl>#FEATURES</styleUrl>
         <Point>
           <extrude>0</extrude>
           <altitudeMode>clampedToGround</altitudeMode>
           <coordinates>
             125.642306,-8.13675,0
           </coordinates>
         </Point>
       </Placemark>
       <Placemark>
         <name>Adang Island * Ko Adang *</name>
         <description><![CDATA[]]></description>
         <styleUrl>#FEATURES</styleUrl>
         <Point>
           <extrude>0</extrude>
           <altitudeMode>clampedToGround</altitudeMode>
           <coordinates>
             99.28333,6.53333,0
           </coordinates>
         </Point>
       </Placemark>
       <Placemark>
         <name>Admiralty Anchor</name>
         <description><![CDATA[]]></description>
         <styleUrl>#FEATURES</styleUrl>
         <Point>
           <extrude>0</extrude>
           <altitudeMode>clampedToGround</altitudeMode>
           <coordinates>
             146.556333,-13.888333,0
           </coordinates>
         </Point>
       </Placemark>
       <Placemark>
         <name>Admiralty Anchor Bommie</name>
         <description><![CDATA[]]></description>
         <styleUrl>#FEATURES</styleUrl>
         <Point>
           <extrude>0</extrude>
           <altitudeMode>clampedToGround</altitudeMode>
           <coordinates>
             146.557222,-13.887222,0
           </coordinates>
         </Point>
       </Placemark>
       <Placemark>
         <name>Afareaitu</name>
         <description><![CDATA[]]></description>
         <styleUrl>#FEATURES</styleUrl>
         <Point>
           <extrude>0</extrude>
           <altitudeMode>clampedToGround</altitudeMode>
           <coordinates>
             -149.5,-17.3,0
           </coordinates>
         </Point>
       </Placemark>
       <Placemark>
         <name>Agan-an</name>
         <description><![CDATA[]]></description>
         <styleUrl>#FEATURES</styleUrl>
         <Point>
           <extrude>0</extrude>
           <altitudeMode>clampedToGround</altitudeMode>
           <coordinates>
             123.3,9.35,0
           </coordinates>
         </Point>
       </Placemark>
       <Placemark>
         <name>Agho Island</name>
         <description><![CDATA[]]></description>
         <styleUrl>#FEATURES</styleUrl>
         <Point>
           <extrude>0</extrude>
           <altitudeMode>clampedToGround</altitudeMode>
           <coordinates>
             123.2,11.21667,0
           </coordinates>
         </Point>
       </Placemark>
       <Placemark>
         <name>Agincourt No.1</name>
         <description><![CDATA[]]></description>
         <styleUrl>#FEATURES</styleUrl>
         <Point>
           <extrude>0</extrude>
           <altitudeMode>clampedToGround</altitudeMode>
           <coordinates>
             145.86877,-16.03838,0
           </coordinates>
         </Point>
       </Placemark>
       <Placemark>
         <name>Agincourt No.1</name>
         <description><![CDATA[]]></description>
         <styleUrl>#FEATURES</styleUrl>
         <Point>
           <extrude>0</extrude>
           <altitudeMode>clampedToGround</altitudeMode>
           <coordinates>
             145.85833,-16.05,0
           </coordinates>
         </Point>
       </Placemark>
       <Placemark>
         <name>Agincourt No.3</name>
         <description><![CDATA[]]></description>
         <styleUrl>#FEATURES</styleUrl>
         <Point>
           <extrude>0</extrude>
           <altitudeMode>clampedToGround</altitudeMode>
           <coordinates>
             145.825,-15.99167,0
           </coordinates>
         </Point>
       </Placemark>
       <Placemark>
         <name>Agincourt No.4</name>
         <description><![CDATA[]]></description>
         <styleUrl>#FEATURES</styleUrl>
         <Point>
           <extrude>0</extrude>
           <altitudeMode>clampedToGround</altitudeMode>
           <coordinates>
             145.81667,-15.95,0
           </coordinates>
         </Point>
       </Placemark>
       <Placemark>
         <name>Agincourt Pontoon site 1</name>
         <description><![CDATA[]]></description>
         <styleUrl>#FEATURES</styleUrl>
         <Point>
           <extrude>0</extrude>
           <altitudeMode>clampedToGround</altitudeMode>
           <coordinates>
             145.822361,-15.982889,0
           </coordinates>
         </Point>
       </Placemark>
       <Placemark>
         <name>Agincourt Reef</name>
         <description><![CDATA[]]></description>
         <styleUrl>#FEATURES</styleUrl>
         <Point>
           <extrude>0</extrude>
           <altitudeMode>clampedToGround</altitudeMode>
           <coordinates>
             145.8325,-16.048056,0
           </coordinates>
         </Point>
       </Placemark>
       <Placemark>
         <name>Agincourt site 2</name>
         <description><![CDATA[]]></description>
         <styleUrl>#FEATURES</styleUrl>
         <Point>
           <extrude>0</extrude>
           <altitudeMode>clampedToGround</altitudeMode>
           <coordinates>
             145.822389,-15.982972,0
           </coordinates>
         </Point>
       </Placemark>
       <Placemark>
         <name>Agoho Point</name>
         <description><![CDATA[]]></description>
         <styleUrl>#FEATURES</styleUrl>
         <Point>
           <extrude>0</extrude>
           <altitudeMode>clampedToGround</altitudeMode>
           <coordinates>
             124.04417,13.59883,0
           </coordinates>
         </Point>
       </Placemark>
       <Placemark>
         <name>Agoho Point * Agojo *</name>
         <description><![CDATA[]]></description>
         <styleUrl>#FEATURES</styleUrl>
         <Point>
           <extrude>0</extrude>
           <altitudeMode>clampedToGround</altitudeMode>
           <coordinates>
             121.96667,12.23333,0
           </coordinates>
         </Point>
       </Placemark>
       <Placemark>
         <name>Aguab</name>
         <description><![CDATA[]]></description>
         <styleUrl>#FEATURES</styleUrl>
         <Point>
           <extrude>0</extrude>
           <altitudeMode>clampedToGround</altitudeMode>
           <coordinates>
             122.1161,18.52277,0
           </coordinates>
         </Point>
       </Placemark>
       <Placemark>
         <name>Aguab</name>
         <description><![CDATA[]]></description>
         <styleUrl>#FEATURES</styleUrl>
         <Point>
           <extrude>0</extrude>
           <altitudeMode>clampedToGround</altitudeMode>
           <coordinates>
             122.11617,18.52283,0
           </coordinates>
         </Point>
       </Placemark>
       <Placemark>
         <name>Aguining Fish Sanctuary</name>
         <description><![CDATA[]]></description>
         <styleUrl>#FEATURES</styleUrl>
         <Point>
           <extrude>0</extrude>
           <altitudeMode>clampedToGround</altitudeMode>
           <coordinates>
             124.59617,10.08133,0
           </coordinates>
         </Point>
       </Placemark>
       <Placemark>
         <name>Ah Ye Wan *Tung Ping Chau*</name>
         <description><![CDATA[]]></description>
         <styleUrl>#FEATURES</styleUrl>
         <Point>
           <extrude>0</extrude>
           <altitudeMode>clampedToGround</altitudeMode>
           <coordinates>
             114.431056,22.546139,0
           </coordinates>
         </Point>
       </Placemark>
       <Placemark>
         <name>Ahihi Cove</name>
         <description><![CDATA[]]></description>
         <styleUrl>#FEATURES</styleUrl>
         <Point>
           <extrude>0</extrude>
           <altitudeMode>clampedToGround</altitudeMode>
           <coordinates>
             -156.435333,20.608333,0
           </coordinates>
         </Point>
       </Placemark>
       <Placemark>
         <name>Ahihi Kinau</name>
         <description><![CDATA[]]></description>
         <styleUrl>#FEATURES</styleUrl>
         <Point>
           <extrude>0</extrude>
           <altitudeMode>clampedToGround</altitudeMode>
           <coordinates>
             -156.438833,20.688167,0
           </coordinates>
         </Point>
       </Placemark>
       <Placemark>
         <name>Air Besar Island</name>
         <description><![CDATA[]]></description>
         <styleUrl>#FEATURES</styleUrl>
         <Point>
           <extrude>0</extrude>
           <altitudeMode>clampedToGround</altitudeMode>
           <coordinates>
             106.78867,-6.009,0
           </coordinates>
         </Point>
       </Placemark>
       <Placemark>
         <name>Air Kecil Island</name>
         <description><![CDATA[]]></description>
         <styleUrl>#FEATURES</styleUrl>
         <Point>
           <extrude>0</extrude>
           <altitudeMode>clampedToGround</altitudeMode>
           <coordinates>
             106.76117,-6.0045,0
           </coordinates>
         </Point>
       </Placemark>
       <Placemark>
         <name>Airport North</name>
         <description><![CDATA[]]></description>
         <styleUrl>#FEATURES</styleUrl>
         <Point>
           <extrude>0</extrude>
           <altitudeMode>clampedToGround</altitudeMode>
           <coordinates>
             122.979083,24.465361,0
           </coordinates>
         </Point>
       </Placemark>
       <Placemark>
         <name>Airport North *10m*</name>
         <description><![CDATA[]]></description>
         <styleUrl>#FEATURES</styleUrl>
         <Point>
           <extrude>0</extrude>
           <altitudeMode>clampedToGround</altitudeMode>
           <coordinates>
             122.979278,24.4655,0
           </coordinates>
         </Point>
       </Placemark>
       <Placemark>
         <name>Aiwa Reef</name>
         <description><![CDATA[]]></description>
         <styleUrl>#FEATURES</styleUrl>
         <Point>
           <extrude>0</extrude>
           <altitudeMode>clampedToGround</altitudeMode>
           <coordinates>
             -178.736667,-18.285,0
           </coordinates>
         </Point>
       </Placemark>
       <Placemark>
         <name>Ajejen</name>
         <description><![CDATA[]]></description>
         <styleUrl>#FEATURES</styleUrl>
         <Point>
           <extrude>0</extrude>
           <altitudeMode>clampedToGround</altitudeMode>
           <coordinates>
             169.6445,6.042944,0
           </coordinates>
         </Point>
       </Placemark>
       <Placemark>
         <name>Ajejen 2</name>
         <description><![CDATA[]]></description>
         <styleUrl>#FEATURES</styleUrl>
         <Point>
           <extrude>0</extrude>
           <altitudeMode>clampedToGround</altitudeMode>
           <coordinates>
             169.617694,6.049167,0
           </coordinates>
         </Point>
       </Placemark>
       <Placemark>
         <name>Akaia</name>
         <description><![CDATA[]]></description>
         <styleUrl>#FEATURES</styleUrl>
         <Point>
           <extrude>0</extrude>
           <altitudeMode>clampedToGround</altitudeMode>
           <coordinates>
             165.454167,-21.629833,0
           </coordinates>
         </Point>
       </Placemark>
       <Placemark>
         <name>Akaia</name>
         <description><![CDATA[]]></description>
         <styleUrl>#FEATURES</styleUrl>
         <Point>
           <extrude>0</extrude>
           <altitudeMode>clampedToGround</altitudeMode>
           <coordinates>
             165.453333,-21.6275,0
           </coordinates>
         </Point>
       </Placemark>
       <Placemark>
         <name>Akar Beach * Pasir Akar *</name>
         <description><![CDATA[]]></description>
         <styleUrl>#FEATURES</styleUrl>
         <Point>
           <extrude>0</extrude>
           <altitudeMode>clampedToGround</altitudeMode>
           <coordinates>
             103.00133,5.7405,0
           </coordinates>
         </Point>
       </Placemark>
       <Placemark>
         <name>Akashita</name>
         <description><![CDATA[]]></description>
         <styleUrl>#FEATURES</styleUrl>
         <Point>
           <extrude>0</extrude>
           <altitudeMode>clampedToGround</altitudeMode>
           <coordinates>
             126.796944,26.371417,0
           </coordinates>
         </Point>
       </Placemark>
       <Placemark>
         <name>Alas-asin * Alasasin *</name>
         <description><![CDATA[]]></description>
         <styleUrl>#FEATURES</styleUrl>
         <Point>
           <extrude>0</extrude>
           <altitudeMode>clampedToGround</altitudeMode>
           <coordinates>
             120.61667,14.4,0
           </coordinates>
         </Point>
       </Placemark>
       <Placemark>
         <name>Alatuya Reef</name>
         <description><![CDATA[]]></description>
         <styleUrl>#FEATURES</styleUrl>
         <Point>
           <extrude>0</extrude>
           <altitudeMode>clampedToGround</altitudeMode>
           <coordinates>
             123.53333,8.63333,0
           </coordinates>
         </Point>
       </Placemark>
       <Placemark>
         <name>Albaguen Island</name>
         <description><![CDATA[]]></description>
         <styleUrl>#FEATURES</styleUrl>
         <Point>
           <extrude>0</extrude>
           <altitudeMode>clampedToGround</altitudeMode>
           <coordinates>
             119.136389,10.517222,0
           </coordinates>
         </Point>
       </Placemark>
       <Placemark>
         <name>Albaguen Island</name>
         <description><![CDATA[]]></description>
         <styleUrl>#FEATURES</styleUrl>
         <Point>
           <extrude>0</extrude>
           <altitudeMode>clampedToGround</altitudeMode>
           <coordinates>
             119.131944,10.495278,0
           </coordinates>
         </Point>
       </Placemark>
       <Placemark>
         <name>Albotros Pass</name>
         <description><![CDATA[]]></description>
         <styleUrl>#FEATURES</styleUrl>
         <Point>
           <extrude>0</extrude>
           <altitudeMode>clampedToGround</altitudeMode>
           <coordinates>
             150.874444,-2.75,0
           </coordinates>
         </Point>
       </Placemark>
       <Placemark>
         <name>Alcoy</name>
         <description><![CDATA[]]></description>
         <styleUrl>#FEATURES</styleUrl>
         <Point>
           <extrude>0</extrude>
           <altitudeMode>clampedToGround</altitudeMode>
           <coordinates>
             123.55,9.66667,0
           </coordinates>
         </Point>
       </Placemark>
       <Placemark>
         <name>Alegre Beach Resort 2</name>
         <description><![CDATA[]]></description>
         <styleUrl>#FEATURES</styleUrl>
         <Point>
           <extrude>0</extrude>
           <altitudeMode>clampedToGround</altitudeMode>
           <coordinates>
             124.031694,10.787556,0
           </coordinates>
         </Point>
       </Placemark>
       <Placemark>
         <name>Alegre Beach Resort 5</name>
         <description><![CDATA[]]></description>
         <styleUrl>#FEATURES</styleUrl>
         <Point>
           <extrude>0</extrude>
           <altitudeMode>clampedToGround</altitudeMode>
           <coordinates>
             124.030944,10.783194,0
           </coordinates>
         </Point>
       </Placemark>
       <Placemark>
         <name>Alegre Beach Resort 6</name>
         <description><![CDATA[]]></description>
         <styleUrl>#FEATURES</styleUrl>
         <Point>
           <extrude>0</extrude>
           <altitudeMode>clampedToGround</altitudeMode>
           <coordinates>
             124.030194,10.782306,0
           </coordinates>
         </Point>
       </Placemark>
       <Placemark>
         <name>Alegria</name>
         <description><![CDATA[]]></description>
         <styleUrl>#FEATURES</styleUrl>
         <Point>
           <extrude>0</extrude>
           <altitudeMode>clampedToGround</altitudeMode>
           <coordinates>
             123.33333,9.73333,0
           </coordinates>
         </Point>
       </Placemark>
       <Placemark>
         <name>Alibijaban Island</name>
         <description><![CDATA[]]></description>
         <styleUrl>#FEATURES</styleUrl>
         <Point>
           <extrude>0</extrude>
           <altitudeMode>clampedToGround</altitudeMode>
           <coordinates>
             122.72358,13.37243,0
           </coordinates>
         </Point>
       </Placemark>
       <Placemark>
         <name>Alibijaban Island</name>
         <description><![CDATA[]]></description>
         <styleUrl>#FEATURES</styleUrl>
         <Point>
           <extrude>0</extrude>
           <altitudeMode>clampedToGround</altitudeMode>
           <coordinates>
             122.71667,13.33333,0
           </coordinates>
         </Point>
       </Placemark>
       <Placemark>
         <name>Alice Reef</name>
         <description><![CDATA[]]></description>
         <styleUrl>#FEATURES</styleUrl>
         <Point>
           <extrude>0</extrude>
           <altitudeMode>clampedToGround</altitudeMode>
           <coordinates>
             179.241778,-16.81525,0
           </coordinates>
         </Point>
       </Placemark>
       <Placemark>
         <name>Aliguay Island</name>
         <description><![CDATA[]]></description>
         <styleUrl>#FEATURES</styleUrl>
         <Point>
           <extrude>0</extrude>
           <altitudeMode>clampedToGround</altitudeMode>
           <coordinates>
             123.25,8.68333,0
           </coordinates>
         </Point>
       </Placemark>
       <Placemark>
         <name>Alii Beach</name>
         <description><![CDATA[]]></description>
         <styleUrl>#FEATURES</styleUrl>
         <Point>
           <extrude>0</extrude>
           <altitudeMode>clampedToGround</altitudeMode>
           <coordinates>
             -158.111278,21.593333,0
           </coordinates>
         </Point>
       </Placemark>
       <Placemark>
         <name>Alma Bay</name>
         <description><![CDATA[]]></description>
         <styleUrl>#FEATURES</styleUrl>
         <Point>
           <extrude>0</extrude>
           <altitudeMode>clampedToGround</altitudeMode>
           <coordinates>
             146.871667,-19.183333,0
           </coordinates>
         </Point>
       </Placemark>
       <Placemark>
         <name>Amalau Bay</name>
         <description><![CDATA[]]></description>
         <styleUrl>#FEATURES</styleUrl>
         <Point>
           <extrude>0</extrude>
           <altitudeMode>clampedToGround</altitudeMode>
           <coordinates>
             -170.657306,-14.250583,0
           </coordinates>
         </Point>
       </Placemark>
       <Placemark>
         <name>Ambongan Fish Sanctuary</name>
         <description><![CDATA[]]></description>
         <styleUrl>#FEATURES</styleUrl>
         <Point>
           <extrude>0</extrude>
           <altitudeMode>clampedToGround</altitudeMode>
           <coordinates>
             124.011611,10.059944,0
           </coordinates>
         </Point>
       </Placemark>
       <Placemark>
         <name>Ambongan Island</name>
         <description><![CDATA[]]></description>
         <styleUrl>#FEATURES</styleUrl>
         <Point>
           <extrude>0</extrude>
           <altitudeMode>clampedToGround</altitudeMode>
           <coordinates>
             124.00333,10.07,0
           </coordinates>
         </Point>
       </Placemark>
       <Placemark>
         <name>Amitori Bay-Iriomote Island</name>
         <description><![CDATA[]]></description>
         <styleUrl>#FEATURES</styleUrl>
         <Point>
           <extrude>0</extrude>
           <altitudeMode>clampedToGround</altitudeMode>
           <coordinates>
             123.42,24.2,0
           </coordinates>
         </Point>
       </Placemark>
       <Placemark>
         <name>Amongan Point</name>
         <description><![CDATA[]]></description>
         <styleUrl>#FEATURES</styleUrl>
         <Point>
           <extrude>0</extrude>
           <altitudeMode>clampedToGround</altitudeMode>
           <coordinates>
             119.88333,15.4,0
           </coordinates>
         </Point>
       </Placemark>
       <Placemark>
         <name>Amores Beach Resort</name>
         <description><![CDATA[]]></description>
         <styleUrl>#FEATURES</styleUrl>
         <Point>
           <extrude>0</extrude>
           <altitudeMode>clampedToGround</altitudeMode>
           <coordinates>
             124.022111,10.308472,0
           </coordinates>
         </Point>
       </Placemark>
       <Placemark>
         <name>Amos Rock * SW Rock *</name>
         <description><![CDATA[]]></description>
         <styleUrl>#FEATURES</styleUrl>
         <Point>
           <extrude>0</extrude>
           <altitudeMode>clampedToGround</altitudeMode>
           <coordinates>
             119.91667,8.85,0
           </coordinates>
         </Point>
       </Placemark>
       <Placemark>
         <name>Ampa Patches</name>
         <description><![CDATA[]]></description>
         <styleUrl>#FEATURES</styleUrl>
         <Point>
           <extrude>0</extrude>
           <altitudeMode>clampedToGround</altitudeMode>
           <coordinates>
             114.36833,4.95333,0
           </coordinates>
         </Point>
       </Placemark>
       <Placemark>
         <name>Ampalas</name>
         <description><![CDATA[]]></description>
         <styleUrl>#FEATURES</styleUrl>
         <Point>
           <extrude>0</extrude>
           <altitudeMode>clampedToGround</altitudeMode>
           <coordinates>
             121.286389,-6.914639,0
           </coordinates>
         </Point>
       </Placemark>
       <Placemark>
         <name>Ampana Tete *Tete B*</name>
         <description><![CDATA[]]></description>
         <styleUrl>#FEATURES</styleUrl>
         <Point>
           <extrude>0</extrude>
           <altitudeMode>clampedToGround</altitudeMode>
           <coordinates>
             121.667778,-0.853333,0
           </coordinates>
         </Point>
       </Placemark>
       <Placemark>
         <name>Amuri</name>
         <description><![CDATA[]]></description>
         <styleUrl>#FEATURES</styleUrl>
         <Point>
           <extrude>0</extrude>
           <altitudeMode>clampedToGround</altitudeMode>
           <coordinates>
             -159.801667,-18.843333,0
           </coordinates>
         </Point>
       </Placemark>
       <Placemark>
         <name>Amuri 2</name>
         <description><![CDATA[]]></description>
         <styleUrl>#FEATURES</styleUrl>
         <Point>
           <extrude>0</extrude>
           <altitudeMode>clampedToGround</altitudeMode>
           <coordinates>
             159.7995,-18.838333,0
           </coordinates>
         </Point>
       </Placemark>
       <Placemark>
         <name>Anadomari-oki</name>
         <description><![CDATA[]]></description>
         <styleUrl>#FEATURES</styleUrl>
         <Point>
           <extrude>0</extrude>
           <altitudeMode>clampedToGround</altitudeMode>
           <coordinates>
             124.029333,24.247778,0
           </coordinates>
         </Point>
       </Placemark>
       <Placemark>
         <name>Anajauan Island</name>
         <description><![CDATA[]]></description>
         <styleUrl>#FEATURES</styleUrl>
         <Point>
           <extrude>0</extrude>
           <altitudeMode>clampedToGround</altitudeMode>
           <coordinates>
             122.36667,9.96667,0
           </coordinates>
         </Point>
       </Placemark>
       <Placemark>
         <name>Anajauan Island</name>
         <description><![CDATA[]]></description>
         <styleUrl>#FEATURES</styleUrl>
         <Point>
           <extrude>0</extrude>
           <altitudeMode>clampedToGround</altitudeMode>
           <coordinates>
             126.13333,9.61667,0
           </coordinates>
         </Point>
       </Placemark>
       <Placemark>
         <name>Anao Island</name>
         <description><![CDATA[]]></description>
         <styleUrl>#FEATURES</styleUrl>
         <Point>
           <extrude>0</extrude>
           <altitudeMode>clampedToGround</altitudeMode>
           <coordinates>
             121.6311,15.75642,0
           </coordinates>
         </Point>
       </Placemark>
       <Placemark>
         <name>Anao Island</name>
         <description><![CDATA[]]></description>
         <styleUrl>#FEATURES</styleUrl>
         <Point>
           <extrude>0</extrude>
           <altitudeMode>clampedToGround</altitudeMode>
           <coordinates>
             121.61667,15.75,0
           </coordinates>
         </Point>
       </Placemark>
       <Placemark>
         <name>Andaman Reefs</name>
         <description><![CDATA[]]></description>
         <styleUrl>#FEATURES</styleUrl>
         <Point>
           <extrude>0</extrude>
           <altitudeMode>clampedToGround</altitudeMode>
           <coordinates>
             98.5,8,0
           </coordinates>
         </Point>
       </Placemark>
       <Placemark>
         <name>Andersen</name>
         <description><![CDATA[]]></description>
         <styleUrl>#FEATURES</styleUrl>
         <Point>
           <extrude>0</extrude>
           <altitudeMode>clampedToGround</altitudeMode>
           <coordinates>
             145.8,-15.79167,0
           </coordinates>
         </Point>
       </Placemark>
       <Placemark>
         <name>Anemone Garden</name>
         <description><![CDATA[]]></description>
         <styleUrl>#FEATURES</styleUrl>
         <Point>
           <extrude>0</extrude>
           <altitudeMode>clampedToGround</altitudeMode>
           <coordinates>
             113.830472,4.298222,0
           </coordinates>
         </Point>
       </Placemark>
       <Placemark>
         <name>Anemone Patch</name>
         <description><![CDATA[]]></description>
         <styleUrl>#FEATURES</styleUrl>
         <Point>
           <extrude>0</extrude>
           <altitudeMode>clampedToGround</altitudeMode>
           <coordinates>
             150.435889,-2.663167,0
           </coordinates>
         </Point>
       </Placemark>
       <Placemark>
         <name>Ang Du</name>
         <description><![CDATA[]]></description>
         <styleUrl>#FEATURES</styleUrl>
         <Point>
           <extrude>0</extrude>
           <altitudeMode>clampedToGround</altitudeMode>
           <coordinates>
             107.116111,20.804167,0
           </coordinates>
         </Point>
       </Placemark>
       <Placemark>
         <name>Angel&amp;apos;s Reef</name>
         <description><![CDATA[]]></description>
         <styleUrl>#FEATURES</styleUrl>
         <Point>
           <extrude>0</extrude>
           <altitudeMode>clampedToGround</altitudeMode>
           <coordinates>
             177.138833,-17.656667,0
           </coordinates>
         </Point>
       </Placemark>
       <Placemark>
         <name>Angel Reef</name>
         <description><![CDATA[]]></description>
         <styleUrl>#FEATURES</styleUrl>
         <Point>
           <extrude>0</extrude>
           <altitudeMode>clampedToGround</altitudeMode>
           <coordinates>
             177.25,-17.6,0
           </coordinates>
         </Point>
       </Placemark>
       <Placemark>
         <name>Anima Sola Islet</name>
         <description><![CDATA[]]></description>
         <styleUrl>#FEATURES</styleUrl>
         <Point>
           <extrude>0</extrude>
           <altitudeMode>clampedToGround</altitudeMode>
           <coordinates>
             123.04563,13.22182,0
           </coordinates>
         </Point>
       </Placemark>
       <Placemark>
         <name>Anima Sola Islet</name>
         <description><![CDATA[]]></description>
         <styleUrl>#FEATURES</styleUrl>
         <Point>
           <extrude>0</extrude>
           <altitudeMode>clampedToGround</altitudeMode>
           <coordinates>
             123.05,13.21667,0
           </coordinates>
         </Point>
       </Placemark>
       <Placemark>
         <name>Anini Reef</name>
         <description><![CDATA[]]></description>
         <styleUrl>#FEATURES</styleUrl>
         <Point>
           <extrude>0</extrude>
           <altitudeMode>clampedToGround</altitudeMode>
           <coordinates>
             -159.45,22.216667,0
           </coordinates>
         </Point>
       </Placemark>
       <Placemark>
         <name>Anini_ Kauai</name>
         <description><![CDATA[]]></description>
         <styleUrl>#FEATURES</styleUrl>
         <Point>
           <extrude>0</extrude>
           <altitudeMode>clampedToGround</altitudeMode>
           <coordinates>
             -159.438,22.225,0
           </coordinates>
         </Point>
       </Placemark>
       <Placemark>
         <name>Ankyaba</name>
         <description><![CDATA[]]></description>
         <styleUrl>#FEATURES</styleUrl>
         <Point>
           <extrude>0</extrude>
           <altitudeMode>clampedToGround</altitudeMode>
           <coordinates>
             129.348889,28.106944,0
           </coordinates>
         </Point>
       </Placemark>
       <Placemark>
         <name>Annsophie&amp;apos;s Reef</name>
         <description><![CDATA[]]></description>
         <styleUrl>#FEATURES</styleUrl>
         <Point>
           <extrude>0</extrude>
           <altitudeMode>clampedToGround</altitudeMode>
           <coordinates>
             150.186056,-5.088778,0
           </coordinates>
         </Point>
       </Placemark>
       <Placemark>
         <name>Anyasan Point</name>
         <description><![CDATA[]]></description>
         <styleUrl>#FEATURES</styleUrl>
         <Point>
           <extrude>0</extrude>
           <altitudeMode>clampedToGround</altitudeMode>
           <coordinates>
             120.35,14.53333,0
           </coordinates>
         </Point>
       </Placemark>
       <Placemark>
         <name>Apataki Atoll</name>
         <description><![CDATA[]]></description>
         <styleUrl>#FEATURES</styleUrl>
         <Point>
           <extrude>0</extrude>
           <altitudeMode>clampedToGround</altitudeMode>
           <coordinates>
             -146.4175,-15.569167,0
           </coordinates>
         </Point>
       </Placemark>
       <Placemark>
         <name>Apid Island * Apit *</name>
         <description><![CDATA[]]></description>
         <styleUrl>#FEATURES</styleUrl>
         <Point>
           <extrude>0</extrude>
           <altitudeMode>clampedToGround</altitudeMode>
           <coordinates>
             124.71667,10.46667,0
           </coordinates>
         </Point>
       </Placemark>
       <Placemark>
         <name>Apo Island</name>
         <description><![CDATA[]]></description>
         <styleUrl>#FEATURES</styleUrl>
         <Point>
           <extrude>0</extrude>
           <altitudeMode>clampedToGround</altitudeMode>
           <coordinates>
             123.26667,9.08333,0
           </coordinates>
         </Point>
       </Placemark>
       <Placemark>
         <name>Apo Island Marine Reserve</name>
         <description><![CDATA[]]></description>
         <styleUrl>#FEATURES</styleUrl>
         <Point>
           <extrude>0</extrude>
           <altitudeMode>clampedToGround</altitudeMode>
           <coordinates>
             123.272417,9.071167,0
           </coordinates>
         </Point>
       </Placemark>
       <Placemark>
         <name>Apo Island Marine Reserve</name>
         <description><![CDATA[]]></description>
         <styleUrl>#FEATURES</styleUrl>
         <Point>
           <extrude>0</extrude>
           <altitudeMode>clampedToGround</altitudeMode>
           <coordinates>
             123.27125,9.071111,0
           </coordinates>
         </Point>
       </Placemark>
       <Placemark>
         <name>Apo Island Non-Reserve</name>
         <description><![CDATA[]]></description>
         <styleUrl>#FEATURES</styleUrl>
         <Point>
           <extrude>0</extrude>
           <altitudeMode>clampedToGround</altitudeMode>
           <coordinates>
             123.2655,9.0745,0
           </coordinates>
         </Point>
       </Placemark>
       <Placemark>
         <name>Apo Island Reserve</name>
         <description><![CDATA[]]></description>
         <styleUrl>#FEATURES</styleUrl>
         <Point>
           <extrude>0</extrude>
           <altitudeMode>clampedToGround</altitudeMode>
           <coordinates>
             123.27033,9.0745,0
           </coordinates>
         </Point>
       </Placemark>
       <Placemark>
         <name>Apo Reef</name>
         <description><![CDATA[]]></description>
         <styleUrl>#FEATURES</styleUrl>
         <Point>
           <extrude>0</extrude>
           <altitudeMode>clampedToGround</altitudeMode>
           <coordinates>
             120.5,12.68333,0
           </coordinates>
         </Point>
       </Placemark>
       <Placemark>
         <name>Apo Reef 1</name>
         <description><![CDATA[]]></description>
         <styleUrl>#FEATURES</styleUrl>
         <Point>
           <extrude>0</extrude>
           <altitudeMode>clampedToGround</altitudeMode>
           <coordinates>
             120.63,13.986833,0
           </coordinates>
         </Point>
       </Placemark>
       <Placemark>
         <name>Apo Reef 2</name>
         <description><![CDATA[]]></description>
         <styleUrl>#FEATURES</styleUrl>
         <Point>
           <extrude>0</extrude>
           <altitudeMode>clampedToGround</altitudeMode>
           <coordinates>
             120.410278,12.667722,0
           </coordinates>
         </Point>
       </Placemark>
       <Placemark>
         <name>Apo Reef 3</name>
         <description><![CDATA[]]></description>
         <styleUrl>#FEATURES</styleUrl>
         <Point>
           <extrude>0</extrude>
           <altitudeMode>clampedToGround</altitudeMode>
           <coordinates>
             120.621472,13.985917,0
           </coordinates>
         </Point>
       </Placemark>
       <Placemark>
         <name>Apo Reef 4</name>
         <description><![CDATA[]]></description>
         <styleUrl>#FEATURES</styleUrl>
         <Point>
           <extrude>0</extrude>
           <altitudeMode>clampedToGround</altitudeMode>
           <coordinates>
             120.413278,12.666417,0
           </coordinates>
         </Point>
       </Placemark>
       <Placemark>
         <name>Apo Reef Island</name>
         <description><![CDATA[]]></description>
         <styleUrl>#FEATURES</styleUrl>
         <Point>
           <extrude>0</extrude>
           <altitudeMode>clampedToGround</altitudeMode>
           <coordinates>
             120.41667,12.66667,0
           </coordinates>
         </Point>
       </Placemark>
       <Placemark>
         <name>Apuao Grande Island</name>
         <description><![CDATA[]]></description>
         <styleUrl>#FEATURES</styleUrl>
         <Point>
           <extrude>0</extrude>
           <altitudeMode>clampedToGround</altitudeMode>
           <coordinates>
             123.09483,14.07667,0
           </coordinates>
         </Point>
       </Placemark>
       <Placemark>
         <name>Apuao Island</name>
         <description><![CDATA[]]></description>
         <styleUrl>#FEATURES</styleUrl>
         <Point>
           <extrude>0</extrude>
           <altitudeMode>clampedToGround</altitudeMode>
           <coordinates>
             123.0715,14.088,0
           </coordinates>
         </Point>
       </Placemark>
       <Placemark>
         <name>Aquarium</name>
         <description><![CDATA[]]></description>
         <styleUrl>#FEATURES</styleUrl>
         <Point>
           <extrude>0</extrude>
           <altitudeMode>clampedToGround</altitudeMode>
           <coordinates>
             -151.727028,-16.542389,0
           </coordinates>
         </Point>
       </Placemark>
       <Placemark>
         <name>Aquaventure Dive Shop</name>
         <description><![CDATA[]]></description>
         <styleUrl>#FEATURES</styleUrl>
         <Point>
           <extrude>0</extrude>
           <altitudeMode>clampedToGround</altitudeMode>
           <coordinates>
             -179.974333,-16.693333,0
           </coordinates>
         </Point>
       </Placemark>
       <Placemark>
         <name>Arakawasita</name>
         <description><![CDATA[]]></description>
         <styleUrl>#FEATURES</styleUrl>
         <Point>
           <extrude>0</extrude>
           <altitudeMode>clampedToGround</altitudeMode>
           <coordinates>
             124.179806,24.44575,0
           </coordinates>
         </Point>
       </Placemark>
       <Placemark>
         <name>Arena Island</name>
         <description><![CDATA[]]></description>
         <styleUrl>#FEATURES</styleUrl>
         <Point>
           <extrude>0</extrude>
           <altitudeMode>clampedToGround</altitudeMode>
           <coordinates>
             120.76667,9.2,0
           </coordinates>
         </Point>
       </Placemark>
       <Placemark>
         <name>Arena Point</name>
         <description><![CDATA[]]></description>
         <styleUrl>#FEATURES</styleUrl>
         <Point>
           <extrude>0</extrude>
           <altitudeMode>clampedToGround</altitudeMode>
           <coordinates>
             122.70202,13.23488,0
           </coordinates>
         </Point>
       </Placemark>
       <Placemark>
         <name>Arena Point</name>
         <description><![CDATA[]]></description>
         <styleUrl>#FEATURES</styleUrl>
         <Point>
           <extrude>0</extrude>
           <altitudeMode>clampedToGround</altitudeMode>
           <coordinates>
             122.73333,13.21667,0
           </coordinates>
         </Point>
       </Placemark>
       <Placemark>
         <name>Argao</name>
         <description><![CDATA[]]></description>
         <styleUrl>#FEATURES</styleUrl>
         <Point>
           <extrude>0</extrude>
           <altitudeMode>clampedToGround</altitudeMode>
           <coordinates>
             123.6,9.8,0
           </coordinates>
         </Point>
       </Placemark>
       <Placemark>
         <name>Arlington Reef</name>
         <description><![CDATA[]]></description>
         <styleUrl>#FEATURES</styleUrl>
         <Point>
           <extrude>0</extrude>
           <altitudeMode>clampedToGround</altitudeMode>
           <coordinates>
             145.962,-16.677267,0
           </coordinates>
         </Point>
       </Placemark>
       <Placemark>
         <name>Arnavon Islands</name>
         <description><![CDATA[]]></description>
         <styleUrl>#FEATURES</styleUrl>
         <Point>
           <extrude>0</extrude>
           <altitudeMode>clampedToGround</altitudeMode>
           <coordinates>
             157.98333,-7.5,0
           </coordinates>
         </Point>
       </Placemark>
       <Placemark>
         <name>Aroroy</name>
         <description><![CDATA[]]></description>
         <styleUrl>#FEATURES</styleUrl>
         <Point>
           <extrude>0</extrude>
           <altitudeMode>clampedToGround</altitudeMode>
           <coordinates>
             123.345,12.53333,0
           </coordinates>
         </Point>
       </Placemark>
       <Placemark>
         <name>Arraceife Island</name>
         <description><![CDATA[]]></description>
         <styleUrl>#FEATURES</styleUrl>
         <Point>
           <extrude>0</extrude>
           <altitudeMode>clampedToGround</altitudeMode>
           <coordinates>
             118.890556,9.915,0
           </coordinates>
         </Point>
       </Placemark>
       <Placemark>
         <name>Arrecife Island * Mais-mais *</name>
         <description><![CDATA[]]></description>
         <styleUrl>#FEATURES</styleUrl>
         <Point>
           <extrude>0</extrude>
           <altitudeMode>clampedToGround</altitudeMode>
           <coordinates>
             118.88333,9.91667,0
           </coordinates>
         </Point>
       </Placemark>
       <Placemark>
         <name>Arthur&amp;apos;s Rock</name>
         <description><![CDATA[]]></description>
         <styleUrl>#FEATURES</styleUrl>
         <Point>
           <extrude>0</extrude>
           <altitudeMode>clampedToGround</altitudeMode>
           <coordinates>
             120.87,13.71667,0
           </coordinates>
         </Point>
       </Placemark>
       <Placemark>
         <name>Asturias</name>
         <description><![CDATA[]]></description>
         <styleUrl>#FEATURES</styleUrl>
         <Point>
           <extrude>0</extrude>
           <altitudeMode>clampedToGround</altitudeMode>
           <coordinates>
             123.715,10.575,0
           </coordinates>
         </Point>
       </Placemark>
       <Placemark>
         <name>Atuatane</name>
         <description><![CDATA[]]></description>
         <styleUrl>#FEATURES</styleUrl>
         <Point>
           <extrude>0</extrude>
           <altitudeMode>clampedToGround</altitudeMode>
           <coordinates>
             159.825,-18.886667,0
           </coordinates>
         </Point>
       </Placemark>
       <Placemark>
         <name>Atulayan Island</name>
         <description><![CDATA[]]></description>
         <styleUrl>#FEATURES</styleUrl>
         <Point>
           <extrude>0</extrude>
           <altitudeMode>clampedToGround</altitudeMode>
           <coordinates>
             123.56667,13.58333,0
           </coordinates>
         </Point>
       </Placemark>
       <Placemark>
         <name>Au Yue Tsui</name>
         <description><![CDATA[]]></description>
         <styleUrl>#FEATURES</styleUrl>
         <Point>
           <extrude>0</extrude>
           <altitudeMode>clampedToGround</altitudeMode>
           <coordinates>
             114.279278,22.514444,0
           </coordinates>
         </Point>
       </Placemark>
       <Placemark>
         <name>Ave Maria Island</name>
         <description><![CDATA[]]></description>
         <styleUrl>#FEATURES</styleUrl>
         <Point>
           <extrude>0</extrude>
           <altitudeMode>clampedToGround</altitudeMode>
           <coordinates>
             122.516,10.5455,0
           </coordinates>
         </Point>
       </Placemark>
       <Placemark>
         <name>Aya-an Island</name>
         <description><![CDATA[]]></description>
         <styleUrl>#FEATURES</styleUrl>
         <Point>
           <extrude>0</extrude>
           <altitudeMode>clampedToGround</altitudeMode>
           <coordinates>
             123.91667,9.96667,0
           </coordinates>
         </Point>
       </Placemark>
       <Placemark>
         <name>Ayer Island</name>
         <description><![CDATA[]]></description>
         <styleUrl>#FEATURES</styleUrl>
         <Point>
           <extrude>0</extrude>
           <altitudeMode>clampedToGround</altitudeMode>
           <coordinates>
             106.6,-5.9,0
           </coordinates>
         </Point>
       </Placemark>
       <Placemark>
         <name>Ayungon</name>
         <description><![CDATA[]]></description>
         <styleUrl>#FEATURES</styleUrl>
         <Point>
           <extrude>0</extrude>
           <altitudeMode>clampedToGround</altitudeMode>
           <coordinates>
             123.14783,9.86817,0
           </coordinates>
         </Point>
       </Placemark>
       <Placemark>
         <name>B25 Bomber</name>
         <description><![CDATA[]]></description>
         <styleUrl>#FEATURES</styleUrl>
         <Point>
           <extrude>0</extrude>
           <altitudeMode>clampedToGround</altitudeMode>
           <coordinates>
             145.804167,-5.138333,0
           </coordinates>
         </Point>
       </Placemark>
       <Placemark>
         <name>Bababuaya, Plaridel</name>
         <description><![CDATA[]]></description>
         <styleUrl>#FEATURES</styleUrl>
         <Point>
           <extrude>0</extrude>
           <altitudeMode>clampedToGround</altitudeMode>
           <coordinates>
             123.68733,8.64717,0
           </coordinates>
         </Point>
       </Placemark>
       <Placemark>
         <name>Babag Shoal</name>
         <description><![CDATA[]]></description>
         <styleUrl>#FEATURES</styleUrl>
         <Point>
           <extrude>0</extrude>
           <altitudeMode>clampedToGround</altitudeMode>
           <coordinates>
             123.43783,7.808,0
           </coordinates>
         </Point>
       </Placemark>
       <Placemark>
         <name>Babi Island * Pulau Babi *</name>
         <description><![CDATA[]]></description>
         <styleUrl>#FEATURES</styleUrl>
         <Point>
           <extrude>0</extrude>
           <altitudeMode>clampedToGround</altitudeMode>
           <coordinates>
             134.23333,-5.93333,0
           </coordinates>
         </Point>
       </Placemark>
       <Placemark>
         <name>Baboring Bay</name>
         <description><![CDATA[]]></description>
         <styleUrl>#FEATURES</styleUrl>
         <Point>
           <extrude>0</extrude>
           <altitudeMode>clampedToGround</altitudeMode>
           <coordinates>
             119.35667,11.20333,0
           </coordinates>
         </Point>
       </Placemark>
       <Placemark>
         <name>Bacal</name>
         <description><![CDATA[]]></description>
         <styleUrl>#FEATURES</styleUrl>
         <Point>
           <extrude>0</extrude>
           <altitudeMode>clampedToGround</altitudeMode>
           <coordinates>
             125.35,12.31533,0
           </coordinates>
         </Point>
       </Placemark>
       <Placemark>
         <name>Bacong</name>
         <description><![CDATA[]]></description>
         <styleUrl>#FEATURES</styleUrl>
         <Point>
           <extrude>0</extrude>
           <altitudeMode>clampedToGround</altitudeMode>
           <coordinates>
             124.80567,11.4075,0
           </coordinates>
         </Point>
       </Placemark>
       <Placemark>
         <name>Bacuit Bay</name>
         <description><![CDATA[]]></description>
         <styleUrl>#FEATURES</styleUrl>
         <Point>
           <extrude>0</extrude>
           <altitudeMode>clampedToGround</altitudeMode>
           <coordinates>
             119.25,11,0
           </coordinates>
         </Point>
       </Placemark>
       <Placemark>
         <name>Badian</name>
         <description><![CDATA[]]></description>
         <styleUrl>#FEATURES</styleUrl>
         <Point>
           <extrude>0</extrude>
           <altitudeMode>clampedToGround</altitudeMode>
           <coordinates>
             123.38333,9.88333,0
           </coordinates>
         </Point>
       </Placemark>
       <Placemark>
         <name>Bagac Point</name>
         <description><![CDATA[]]></description>
         <styleUrl>#FEATURES</styleUrl>
         <Point>
           <extrude>0</extrude>
           <altitudeMode>clampedToGround</altitudeMode>
           <coordinates>
             120.38333,14.51667,0
           </coordinates>
         </Point>
       </Placemark>
       <Placemark>
         <name>Bagacay</name>
         <description><![CDATA[]]></description>
         <styleUrl>#FEATURES</styleUrl>
         <Point>
           <extrude>0</extrude>
           <altitudeMode>clampedToGround</altitudeMode>
           <coordinates>
             124.241,10.1615,0
           </coordinates>
         </Point>
       </Placemark>
       <Placemark>
         <name>Bagahak</name>
         <description><![CDATA[]]></description>
         <styleUrl>#FEATURES</styleUrl>
         <Point>
           <extrude>0</extrude>
           <altitudeMode>clampedToGround</altitudeMode>
           <coordinates>
             118.631667,4.928333,0
           </coordinates>
         </Point>
       </Placemark>
       <Placemark>
         <name>Bagahak Range</name>
         <description><![CDATA[]]></description>
         <styleUrl>#FEATURES</styleUrl>
         <Point>
           <extrude>0</extrude>
           <altitudeMode>clampedToGround</altitudeMode>
           <coordinates>
             118.669167,4.925278,0
           </coordinates>
         </Point>
       </Placemark>
       <Placemark>
         <name>Bagatao Island</name>
         <description><![CDATA[]]></description>
         <styleUrl>#FEATURES</styleUrl>
         <Point>
           <extrude>0</extrude>
           <altitudeMode>clampedToGround</altitudeMode>
           <coordinates>
             123.86667,12.8,0
           </coordinates>
         </Point>
       </Placemark>
       <Placemark>
         <name>Bagnon Reef</name>
         <description><![CDATA[]]></description>
         <styleUrl>#FEATURES</styleUrl>
         <Point>
           <extrude>0</extrude>
           <altitudeMode>clampedToGround</altitudeMode>
           <coordinates>
             122.8,13.71667,0
           </coordinates>
         </Point>
       </Placemark>
       <Placemark>
         <name>Bagongbanua</name>
         <description><![CDATA[]]></description>
         <styleUrl>#FEATURES</styleUrl>
         <Point>
           <extrude>0</extrude>
           <altitudeMode>clampedToGround</altitudeMode>
           <coordinates>
             125.71667,11.025,0
           </coordinates>
         </Point>
       </Placemark>
       <Placemark>
         <name>Bagsit</name>
         <description><![CDATA[]]></description>
         <styleUrl>#FEATURES</styleUrl>
         <Point>
           <extrude>0</extrude>
           <altitudeMode>clampedToGround</altitudeMode>
           <coordinates>
             119.88333,15.41667,0
           </coordinates>
         </Point>
       </Placemark>
       <Placemark>
         <name>Baguan Island</name>
         <description><![CDATA[]]></description>
         <styleUrl>#FEATURES</styleUrl>
         <Point>
           <extrude>0</extrude>
           <altitudeMode>clampedToGround</altitudeMode>
           <coordinates>
             118.45883,6.12,0
           </coordinates>
         </Point>
       </Placemark>
       <Placemark>
         <name>Bagumbanua Island</name>
         <description><![CDATA[]]></description>
         <styleUrl>#FEATURES</styleUrl>
         <Point>
           <extrude>0</extrude>
           <altitudeMode>clampedToGround</altitudeMode>
           <coordinates>
             123.56667,10.86667,0
           </coordinates>
         </Point>
       </Placemark>
       <Placemark>
         <name>Bahura</name>
         <description><![CDATA[]]></description>
         <styleUrl>#FEATURES</styleUrl>
         <Point>
           <extrude>0</extrude>
           <altitudeMode>clampedToGround</altitudeMode>
           <coordinates>
             120.623,13.98383,0
           </coordinates>
         </Point>
       </Placemark>
       <Placemark>
         <name>Bai Bac</name>
         <description><![CDATA[]]></description>
         <styleUrl>#FEATURES</styleUrl>
         <Point>
           <extrude>0</extrude>
           <altitudeMode>clampedToGround</altitudeMode>
           <coordinates>
             108.489528,15.96,0
           </coordinates>
         </Point>
       </Placemark>
       <Placemark>
         <name>Bai Bang</name>
         <description><![CDATA[]]></description>
         <styleUrl>#FEATURES</styleUrl>
         <Point>
           <extrude>0</extrude>
           <altitudeMode>clampedToGround</altitudeMode>
           <coordinates>
             109.194444,12.132778,0
           </coordinates>
         </Point>
       </Placemark>
       <Placemark>
         <name>Bai Cay Gang</name>
         <description><![CDATA[]]></description>
         <styleUrl>#FEATURES</styleUrl>
         <Point>
           <extrude>0</extrude>
           <altitudeMode>clampedToGround</altitudeMode>
           <coordinates>
             109.299944,12.362889,0
           </coordinates>
         </Point>
       </Placemark>
       <Placemark>
         <name>Bai Dau Tai</name>
         <description><![CDATA[]]></description>
         <styleUrl>#FEATURES</styleUrl>
         <Point>
           <extrude>0</extrude>
           <altitudeMode>clampedToGround</altitudeMode>
           <coordinates>
             108.485056,15.96325,0
           </coordinates>
         </Point>
       </Placemark>
       <Placemark>
         <name>Bai Duong</name>
         <description><![CDATA[]]></description>
         <styleUrl>#FEATURES</styleUrl>
         <Point>
           <extrude>0</extrude>
           <altitudeMode>clampedToGround</altitudeMode>
           <coordinates>
             106.946389,8.936944,0
           </coordinates>
         </Point>
       </Placemark>
       <Placemark>
         <name>Bai Huong</name>
         <description><![CDATA[]]></description>
         <styleUrl>#FEATURES</styleUrl>
         <Point>
           <extrude>0</extrude>
           <altitudeMode>clampedToGround</altitudeMode>
           <coordinates>
             108.528806,15.929972,0
           </coordinates>
         </Point>
       </Placemark>
       <Placemark>
         <name>Bai Lan</name>
         <description><![CDATA[]]></description>
         <styleUrl>#FEATURES</styleUrl>
         <Point>
           <extrude>0</extrude>
           <altitudeMode>clampedToGround</altitudeMode>
           <coordinates>
             109.489611,12.320472,0
           </coordinates>
         </Point>
       </Placemark>
       <Placemark>
         <name>Bai Lan 2</name>
         <description><![CDATA[]]></description>
         <styleUrl>#FEATURES</styleUrl>
         <Point>
           <extrude>0</extrude>
           <altitudeMode>clampedToGround</altitudeMode>
           <coordinates>
             109.176333,12.109278,0
           </coordinates>
         </Point>
       </Placemark>
       <Placemark>
         <name>Bai Ngheo</name>
         <description><![CDATA[]]></description>
         <styleUrl>#FEATURES</styleUrl>
         <Point>
           <extrude>0</extrude>
           <altitudeMode>clampedToGround</altitudeMode>
           <coordinates>
             109.180917,12.133472,0
           </coordinates>
         </Point>
       </Placemark>
       <Placemark>
         <name>Bai Nhat</name>
         <description><![CDATA[]]></description>
         <styleUrl>#FEATURES</styleUrl>
         <Point>
           <extrude>0</extrude>
           <altitudeMode>clampedToGround</altitudeMode>
           <coordinates>
             103.287,9.172361,0
           </coordinates>
         </Point>
       </Placemark>
       <Placemark>
         <name>Bai Nho</name>
         <description><![CDATA[]]></description>
         <styleUrl>#FEATURES</styleUrl>
         <Point>
           <extrude>0</extrude>
           <altitudeMode>clampedToGround</altitudeMode>
           <coordinates>
             109.198861,11.704611,0
           </coordinates>
         </Point>
       </Placemark>
       <Placemark>
         <name>Bai Ong Cuong</name>
         <description><![CDATA[]]></description>
         <styleUrl>#FEATURES</styleUrl>
         <Point>
           <extrude>0</extrude>
           <altitudeMode>clampedToGround</altitudeMode>
           <coordinates>
             106.630361,8.747139,0
           </coordinates>
         </Point>
       </Placemark>
       <Placemark>
         <name>Bai Tien</name>
         <description><![CDATA[]]></description>
         <styleUrl>#FEATURES</styleUrl>
         <Point>
           <extrude>0</extrude>
           <altitudeMode>clampedToGround</altitudeMode>
           <coordinates>
             109.395333,12.497222,0
           </coordinates>
         </Point>
       </Placemark>
       <Placemark>
         <name>Baik Island</name>
         <description><![CDATA[]]></description>
         <styleUrl>#FEATURES</styleUrl>
         <Point>
           <extrude>0</extrude>
           <altitudeMode>clampedToGround</altitudeMode>
           <coordinates>
             118.258333,4.95,0
           </coordinates>
         </Point>
       </Placemark>
       <Placemark>
         <name>Bait Reef</name>
         <description><![CDATA[]]></description>
         <styleUrl>#FEATURES</styleUrl>
         <Point>
           <extrude>0</extrude>
           <altitudeMode>clampedToGround</altitudeMode>
           <coordinates>
             149.063833,-19.811167,0
           </coordinates>
         </Point>
       </Placemark>
       <Placemark>
         <name>Bakapit</name>
         <description><![CDATA[]]></description>
         <styleUrl>#FEATURES</styleUrl>
         <Point>
           <extrude>0</extrude>
           <altitudeMode>clampedToGround</altitudeMode>
           <coordinates>
             118.703333,4.936667,0
           </coordinates>
         </Point>
       </Placemark>
       <Placemark>
         <name>Bakapit</name>
         <description><![CDATA[]]></description>
         <styleUrl>#FEATURES</styleUrl>
         <Point>
           <extrude>0</extrude>
           <altitudeMode>clampedToGround</altitudeMode>
           <coordinates>
             118.568333,4.939444,0
           </coordinates>
         </Point>
       </Placemark>
       <Placemark>
         <name>Bakung</name>
         <description><![CDATA[]]></description>
         <styleUrl>#FEATURES</styleUrl>
         <Point>
           <extrude>0</extrude>
           <altitudeMode>clampedToGround</altitudeMode>
           <coordinates>
             119.78533,4.90617,0
           </coordinates>
         </Point>
       </Placemark>
       <Placemark>
         <name>Balabagon</name>
         <description><![CDATA[]]></description>
         <styleUrl>#FEATURES</styleUrl>
         <Point>
           <extrude>0</extrude>
           <altitudeMode>clampedToGround</altitudeMode>
           <coordinates>
             123.392472,9.584694,0
           </coordinates>
         </Point>
       </Placemark>
       <Placemark>
         <name>Balambangan Island *East*</name>
         <description><![CDATA[]]></description>
         <styleUrl>#FEATURES</styleUrl>
         <Point>
           <extrude>0</extrude>
           <altitudeMode>clampedToGround</altitudeMode>
           <coordinates>
             117.01333,7.34667,0
           </coordinates>
         </Point>
       </Placemark>
       <Placemark>
         <name>Balambangan Island *West*</name>
         <description><![CDATA[]]></description>
         <styleUrl>#FEATURES</styleUrl>
         <Point>
           <extrude>0</extrude>
           <altitudeMode>clampedToGround</altitudeMode>
           <coordinates>
             116.86333,7.23333,0
           </coordinates>
         </Point>
       </Placemark>
       <Placemark>
         <name>Balangiga * Maglolobo *</name>
         <description><![CDATA[]]></description>
         <styleUrl>#FEATURES</styleUrl>
         <Point>
           <extrude>0</extrude>
           <altitudeMode>clampedToGround</altitudeMode>
           <coordinates>
             125.39,11.1,0
           </coordinates>
         </Point>
       </Placemark>
       <Placemark>
         <name>Balatan</name>
         <description><![CDATA[]]></description>
         <styleUrl>#FEATURES</styleUrl>
         <Point>
           <extrude>0</extrude>
           <altitudeMode>clampedToGround</altitudeMode>
           <coordinates>
             123.23767,13.28597,0
           </coordinates>
         </Point>
       </Placemark>
       <Placemark>
         <name>Balatan</name>
         <description><![CDATA[]]></description>
         <styleUrl>#FEATURES</styleUrl>
         <Point>
           <extrude>0</extrude>
           <altitudeMode>clampedToGround</altitudeMode>
           <coordinates>
             123.2,13.31667,0
           </coordinates>
         </Point>
       </Placemark>
       <Placemark>
         <name>Balbagon Island</name>
         <description><![CDATA[]]></description>
         <styleUrl>#FEATURES</styleUrl>
         <Point>
           <extrude>0</extrude>
           <altitudeMode>clampedToGround</altitudeMode>
           <coordinates>
             123.28333,11.58333,0
           </coordinates>
         </Point>
       </Placemark>
       <Placemark>
         <name>Balbagon, Mambajao</name>
         <description><![CDATA[]]></description>
         <styleUrl>#FEATURES</styleUrl>
         <Point>
           <extrude>0</extrude>
           <altitudeMode>clampedToGround</altitudeMode>
           <coordinates>
             124.7265,9.25383,0
           </coordinates>
         </Point>
       </Placemark>
       <Placemark>
         <name>Bald Rock</name>
         <description><![CDATA[]]></description>
         <styleUrl>#FEATURES</styleUrl>
         <Point>
           <extrude>0</extrude>
           <altitudeMode>clampedToGround</altitudeMode>
           <coordinates>
             150.991667,-23.171667,0
           </coordinates>
         </Point>
       </Placemark>
       <Placemark>
         <name>Bali *East*</name>
         <description><![CDATA[]]></description>
         <styleUrl>#FEATURES</styleUrl>
         <Point>
           <extrude>0</extrude>
           <altitudeMode>clampedToGround</altitudeMode>
           <coordinates>
             115.06667,-8.63333,0
           </coordinates>
         </Point>
       </Placemark>
       <Placemark>
         <name>Bali *South*</name>
         <description><![CDATA[]]></description>
         <styleUrl>#FEATURES</styleUrl>
         <Point>
           <extrude>0</extrude>
           <altitudeMode>clampedToGround</altitudeMode>
           <coordinates>
             115.01667,-8.58333,0
           </coordinates>
         </Point>
       </Placemark>
       <Placemark>
         <name>Bali *West*</name>
         <description><![CDATA[]]></description>
         <styleUrl>#FEATURES</styleUrl>
         <Point>
           <extrude>0</extrude>
           <altitudeMode>clampedToGround</altitudeMode>
           <coordinates>
             115,-8.53333,0
           </coordinates>
         </Point>
       </Placemark>
       <Placemark>
         <name>Baliangao</name>
         <description><![CDATA[]]></description>
         <styleUrl>#FEATURES</styleUrl>
         <Point>
           <extrude>0</extrude>
           <altitudeMode>clampedToGround</altitudeMode>
           <coordinates>
             123.66667,8.61667,0
           </coordinates>
         </Point>
       </Placemark>
       <Placemark>
         <name>Balicasag</name>
         <description><![CDATA[]]></description>
         <styleUrl>#FEATURES</styleUrl>
         <Point>
           <extrude>0</extrude>
           <altitudeMode>clampedToGround</altitudeMode>
           <coordinates>
             123.679167,9.515361,0
           </coordinates>
         </Point>
       </Placemark>
       <Placemark>
         <name>Balicasag Island</name>
         <description><![CDATA[]]></description>
         <styleUrl>#FEATURES</styleUrl>
         <Point>
           <extrude>0</extrude>
           <altitudeMode>clampedToGround</altitudeMode>
           <coordinates>
             123.68333,9.51667,0
           </coordinates>
         </Point>
       </Placemark>
       <Placemark>
         <name>Balicasag Island Non-reserve</name>
         <description><![CDATA[]]></description>
         <styleUrl>#FEATURES</styleUrl>
         <Point>
           <extrude>0</extrude>
           <altitudeMode>clampedToGround</altitudeMode>
           <coordinates>
             123.68633,9.51667,0
           </coordinates>
         </Point>
       </Placemark>
       <Placemark>
         <name>Balicasag Island Reserve</name>
         <description><![CDATA[]]></description>
         <styleUrl>#FEATURES</styleUrl>
         <Point>
           <extrude>0</extrude>
           <altitudeMode>clampedToGround</altitudeMode>
           <coordinates>
             123.6795,9.51583,0
           </coordinates>
         </Point>
       </Placemark>
       <Placemark>
         <name>Balingasay</name>
         <description><![CDATA[]]></description>
         <styleUrl>#FEATURES</styleUrl>
         <Point>
           <extrude>0</extrude>
           <altitudeMode>clampedToGround</altitudeMode>
           <coordinates>
             119.85,16.38333,0
           </coordinates>
         </Point>
       </Placemark>
       <Placemark>
         <name>Balud</name>
         <description><![CDATA[]]></description>
         <styleUrl>#FEATURES</styleUrl>
         <Point>
           <extrude>0</extrude>
           <altitudeMode>clampedToGround</altitudeMode>
           <coordinates>
             124.75,11.33333,0
           </coordinates>
         </Point>
       </Placemark>
       <Placemark>
         <name>Banacon Island</name>
         <description><![CDATA[]]></description>
         <styleUrl>#FEATURES</styleUrl>
         <Point>
           <extrude>0</extrude>
           <altitudeMode>clampedToGround</altitudeMode>
           <coordinates>
             124.175,10.21,0
           </coordinates>
         </Point>
       </Placemark>
       <Placemark>
         <name>Banbanon</name>
         <description><![CDATA[]]></description>
         <styleUrl>#FEATURES</styleUrl>
         <Point>
           <extrude>0</extrude>
           <altitudeMode>clampedToGround</altitudeMode>
           <coordinates>
             123.45,8.71667,0
           </coordinates>
         </Point>
       </Placemark>
       <Placemark>
         <name>Bancs du Nord</name>
         <description><![CDATA[]]></description>
         <styleUrl>#FEATURES</styleUrl>
         <Point>
           <extrude>0</extrude>
           <altitudeMode>clampedToGround</altitudeMode>
           <coordinates>
             166.525833,-22.394167,0
           </coordinates>
         </Point>
       </Placemark>
       <Placemark>
         <name>Banggi Outer Northeast Reef 1</name>
         <description><![CDATA[]]></description>
         <styleUrl>#FEATURES</styleUrl>
         <Point>
           <extrude>0</extrude>
           <altitudeMode>clampedToGround</altitudeMode>
           <coordinates>
             117.3435,7.393333,0
           </coordinates>
         </Point>
       </Placemark>
       <Placemark>
         <name>Banggi Outer Northeast Reef 2</name>
         <description><![CDATA[]]></description>
         <styleUrl>#FEATURES</styleUrl>
         <Point>
           <extrude>0</extrude>
           <altitudeMode>clampedToGround</altitudeMode>
           <coordinates>
             117.353333,7.389667,0
           </coordinates>
         </Point>
       </Placemark>
       <Placemark>
         <name>Bangkaru</name>
         <description><![CDATA[]]></description>
         <styleUrl>#FEATURES</styleUrl>
         <Point>
           <extrude>0</extrude>
           <altitudeMode>clampedToGround</altitudeMode>
           <coordinates>
             97.09325,2.112333,0
           </coordinates>
         </Point>
       </Placemark>
       <Placemark>
         <name>Bangkaru 2</name>
         <description><![CDATA[]]></description>
         <styleUrl>#FEATURES</styleUrl>
         <Point>
           <extrude>0</extrude>
           <altitudeMode>clampedToGround</altitudeMode>
           <coordinates>
             97.082389,2.09125,0
           </coordinates>
         </Point>
       </Placemark>
       <Placemark>
         <name>Bangon Reef</name>
         <description><![CDATA[]]></description>
         <styleUrl>#FEATURES</styleUrl>
         <Point>
           <extrude>0</extrude>
           <altitudeMode>clampedToGround</altitudeMode>
           <coordinates>
             122.8401,13.713,0
           </coordinates>
         </Point>
       </Placemark>
       <Placemark>
         <name>Bankawan 1</name>
         <description><![CDATA[]]></description>
         <styleUrl>#FEATURES</styleUrl>
         <Point>
           <extrude>0</extrude>
           <altitudeMode>clampedToGround</altitudeMode>
           <coordinates>
             117.295333,7.232333,0
           </coordinates>
         </Point>
       </Placemark>
       <Placemark>
         <name>Bankawan 2</name>
         <description><![CDATA[]]></description>
         <styleUrl>#FEATURES</styleUrl>
         <Point>
           <extrude>0</extrude>
           <altitudeMode>clampedToGround</altitudeMode>
           <coordinates>
             117.321167,7.284333,0
           </coordinates>
         </Point>
       </Placemark>
       <Placemark>
         <name>Bankawan East</name>
         <description><![CDATA[]]></description>
         <styleUrl>#FEATURES</styleUrl>
         <Point>
           <extrude>0</extrude>
           <altitudeMode>clampedToGround</altitudeMode>
           <coordinates>
             117.222167,7.372667,0
           </coordinates>
         </Point>
       </Placemark>
       <Placemark>
         <name>Bankawan Reef *SW*</name>
         <description><![CDATA[]]></description>
         <styleUrl>#FEATURES</styleUrl>
         <Point>
           <extrude>0</extrude>
           <altitudeMode>clampedToGround</altitudeMode>
           <coordinates>
             117.296667,7.194167,0
           </coordinates>
         </Point>
       </Placemark>
       <Placemark>
         <name>Bankawan Reef 3</name>
         <description><![CDATA[]]></description>
         <styleUrl>#FEATURES</styleUrl>
         <Point>
           <extrude>0</extrude>
           <altitudeMode>clampedToGround</altitudeMode>
           <coordinates>
             117.3755,7.2665,0
           </coordinates>
         </Point>
       </Placemark>
       <Placemark>
         <name>Bankawan South</name>
         <description><![CDATA[]]></description>
         <styleUrl>#FEATURES</styleUrl>
         <Point>
           <extrude>0</extrude>
           <altitudeMode>clampedToGround</altitudeMode>
           <coordinates>
             117.285333,7.199333,0
           </coordinates>
         </Point>
       </Placemark>
       <Placemark>
         <name>Banlas Point</name>
         <description><![CDATA[]]></description>
         <styleUrl>#FEATURES</styleUrl>
         <Point>
           <extrude>0</extrude>
           <altitudeMode>clampedToGround</altitudeMode>
           <coordinates>
             123.15,9.56667,0
           </coordinates>
         </Point>
       </Placemark>
       <Placemark>
         <name>Banlot Tongo Basdiot</name>
         <description><![CDATA[]]></description>
         <styleUrl>#FEATURES</styleUrl>
         <Point>
           <extrude>0</extrude>
           <altitudeMode>clampedToGround</altitudeMode>
           <coordinates>
             123.379028,9.934861,0
           </coordinates>
         </Point>
       </Placemark>
       <Placemark>
         <name>Banta</name>
         <description><![CDATA[]]></description>
         <styleUrl>#FEATURES</styleUrl>
         <Point>
           <extrude>0</extrude>
           <altitudeMode>clampedToGround</altitudeMode>
           <coordinates>
             119.26683,-8.4335,0
           </coordinates>
         </Point>
       </Placemark>
       <Placemark>
         <name>Banta</name>
         <description><![CDATA[]]></description>
         <styleUrl>#FEATURES</styleUrl>
         <Point>
           <extrude>0</extrude>
           <altitudeMode>clampedToGround</altitudeMode>
           <coordinates>
             119.267,-8.43333,0
           </coordinates>
         </Point>
       </Placemark>
       <Placemark>
         <name>Banta</name>
         <description><![CDATA[]]></description>
         <styleUrl>#FEATURES</styleUrl>
         <Point>
           <extrude>0</extrude>
           <altitudeMode>clampedToGround</altitudeMode>
           <coordinates>
             119.26817,-8.41617,0
           </coordinates>
         </Point>
       </Placemark>
       <Placemark>
         <name>Banta</name>
         <description><![CDATA[]]></description>
         <styleUrl>#FEATURES</styleUrl>
         <Point>
           <extrude>0</extrude>
           <altitudeMode>clampedToGround</altitudeMode>
           <coordinates>
             119.26833,-8.4165,0
           </coordinates>
         </Point>
       </Placemark>
       <Placemark>
         <name>Banta</name>
         <description><![CDATA[]]></description>
         <styleUrl>#FEATURES</styleUrl>
         <Point>
           <extrude>0</extrude>
           <altitudeMode>clampedToGround</altitudeMode>
           <coordinates>
             119.2715,-8.453,0
           </coordinates>
         </Point>
       </Placemark>
       <Placemark>
         <name>Banta</name>
         <description><![CDATA[]]></description>
         <styleUrl>#FEATURES</styleUrl>
         <Point>
           <extrude>0</extrude>
           <altitudeMode>clampedToGround</altitudeMode>
           <coordinates>
             119.27383,-8.4525,0
           </coordinates>
         </Point>
       </Placemark>
       <Placemark>
         <name>Banta</name>
         <description><![CDATA[]]></description>
         <styleUrl>#FEATURES</styleUrl>
         <Point>
           <extrude>0</extrude>
           <altitudeMode>clampedToGround</altitudeMode>
           <coordinates>
             119.275,-8.39683,0
           </coordinates>
         </Point>
       </Placemark>
       <Placemark>
         <name>Banta</name>
         <description><![CDATA[]]></description>
         <styleUrl>#FEATURES</styleUrl>
         <Point>
           <extrude>0</extrude>
           <altitudeMode>clampedToGround</altitudeMode>
           <coordinates>
             119.2755,-8.39667,0
           </coordinates>
         </Point>
       </Placemark>
       <Placemark>
         <name>Banta</name>
         <description><![CDATA[]]></description>
         <styleUrl>#FEATURES</styleUrl>
         <Point>
           <extrude>0</extrude>
           <altitudeMode>clampedToGround</altitudeMode>
           <coordinates>
             119.278,-8.4675,0
           </coordinates>
         </Point>
       </Placemark>
       <Placemark>
         <name>Banta</name>
         <description><![CDATA[]]></description>
         <styleUrl>#FEATURES</styleUrl>
         <Point>
           <extrude>0</extrude>
           <altitudeMode>clampedToGround</altitudeMode>
           <coordinates>
             119.2795,-8.46833,0
           </coordinates>
         </Point>
       </Placemark>
       <Placemark>
         <name>Banta</name>
         <description><![CDATA[]]></description>
         <styleUrl>#FEATURES</styleUrl>
         <Point>
           <extrude>0</extrude>
           <altitudeMode>clampedToGround</altitudeMode>
           <coordinates>
             119.28333,-8.4165,0
           </coordinates>
         </Point>
       </Placemark>
       <Placemark>
         <name>Banta</name>
         <description><![CDATA[]]></description>
         <styleUrl>#FEATURES</styleUrl>
         <Point>
           <extrude>0</extrude>
           <altitudeMode>clampedToGround</altitudeMode>
           <coordinates>
             119.28383,-8.418,0
           </coordinates>
         </Point>
       </Placemark>
       <Placemark>
         <name>Banta</name>
         <description><![CDATA[]]></description>
         <styleUrl>#FEATURES</styleUrl>
         <Point>
           <extrude>0</extrude>
           <altitudeMode>clampedToGround</altitudeMode>
           <coordinates>
             119.28667,-8.46667,0
           </coordinates>
         </Point>
       </Placemark>
       <Placemark>
         <name>Banta</name>
         <description><![CDATA[]]></description>
         <styleUrl>#FEATURES</styleUrl>
         <Point>
           <extrude>0</extrude>
           <altitudeMode>clampedToGround</altitudeMode>
           <coordinates>
             119.28867,-8.464,0
           </coordinates>
         </Point>
       </Placemark>
       <Placemark>
         <name>Banta</name>
         <description><![CDATA[]]></description>
         <styleUrl>#FEATURES</styleUrl>
         <Point>
           <extrude>0</extrude>
           <altitudeMode>clampedToGround</altitudeMode>
           <coordinates>
             119.30133,-8.432,0
           </coordinates>
         </Point>
       </Placemark>
       <Placemark>
         <name>Banta</name>
         <description><![CDATA[]]></description>
         <styleUrl>#FEATURES</styleUrl>
         <Point>
           <extrude>0</extrude>
           <altitudeMode>clampedToGround</altitudeMode>
           <coordinates>
             119.304,-8.4325,0
           </coordinates>
         </Point>
       </Placemark>
       <Placemark>
         <name>Banta</name>
         <description><![CDATA[]]></description>
         <styleUrl>#FEATURES</styleUrl>
         <Point>
           <extrude>0</extrude>
           <altitudeMode>clampedToGround</altitudeMode>
           <coordinates>
             119.305,-8.40783,0
           </coordinates>
         </Point>
       </Placemark>
       <Placemark>
         <name>Banta</name>
         <description><![CDATA[]]></description>
         <styleUrl>#FEATURES</styleUrl>
         <Point>
           <extrude>0</extrude>
           <altitudeMode>clampedToGround</altitudeMode>
           <coordinates>
             119.306,-8.4105,0
           </coordinates>
         </Point>
       </Placemark>
       <Placemark>
         <name>Banta</name>
         <description><![CDATA[]]></description>
         <styleUrl>#FEATURES</styleUrl>
         <Point>
           <extrude>0</extrude>
           <altitudeMode>clampedToGround</altitudeMode>
           <coordinates>
             119.31583,-8.45533,0
           </coordinates>
         </Point>
       </Placemark>
       <Placemark>
         <name>Banta</name>
         <description><![CDATA[]]></description>
         <styleUrl>#FEATURES</styleUrl>
         <Point>
           <extrude>0</extrude>
           <altitudeMode>clampedToGround</altitudeMode>
           <coordinates>
             119.31617,-8.453,0
           </coordinates>
         </Point>
       </Placemark>
       <Placemark>
         <name>Banta</name>
         <description><![CDATA[]]></description>
         <styleUrl>#FEATURES</styleUrl>
         <Point>
           <extrude>0</extrude>
           <altitudeMode>clampedToGround</altitudeMode>
           <coordinates>
             119.31983,-8.402,0
           </coordinates>
         </Point>
       </Placemark>
       <Placemark>
         <name>Banta</name>
         <description><![CDATA[]]></description>
         <styleUrl>#FEATURES</styleUrl>
         <Point>
           <extrude>0</extrude>
           <altitudeMode>clampedToGround</altitudeMode>
           <coordinates>
             119.3205,-8.4005,0
           </coordinates>
         </Point>
       </Placemark>
       <Placemark>
         <name>Banta</name>
         <description><![CDATA[]]></description>
         <styleUrl>#FEATURES</styleUrl>
         <Point>
           <extrude>0</extrude>
           <altitudeMode>clampedToGround</altitudeMode>
           <coordinates>
             119.32467,-8.4415,0
           </coordinates>
         </Point>
       </Placemark>
       <Placemark>
         <name>Banta</name>
         <description><![CDATA[]]></description>
         <styleUrl>#FEATURES</styleUrl>
         <Point>
           <extrude>0</extrude>
           <altitudeMode>clampedToGround</altitudeMode>
           <coordinates>
             119.326,-8.44017,0
           </coordinates>
         </Point>
       </Placemark>
       <Placemark>
         <name>Banta</name>
         <description><![CDATA[]]></description>
         <styleUrl>#FEATURES</styleUrl>
         <Point>
           <extrude>0</extrude>
           <altitudeMode>clampedToGround</altitudeMode>
           <coordinates>
             119.33167,-8.4215,0
           </coordinates>
         </Point>
       </Placemark>
       <Placemark>
         <name>Banta</name>
         <description><![CDATA[]]></description>
         <styleUrl>#FEATURES</styleUrl>
         <Point>
           <extrude>0</extrude>
           <altitudeMode>clampedToGround</altitudeMode>
           <coordinates>
             119.3345,-8.42483,0
           </coordinates>
         </Point>
       </Placemark>
       <Placemark>
         <name>Bantayan Beach</name>
         <description><![CDATA[]]></description>
         <styleUrl>#FEATURES</styleUrl>
         <Point>
           <extrude>0</extrude>
           <altitudeMode>clampedToGround</altitudeMode>
           <coordinates>
             123.33333,9.31667,0
           </coordinates>
         </Point>
       </Placemark>
       <Placemark>
         <name>Bantayan Island</name>
         <description><![CDATA[]]></description>
         <styleUrl>#FEATURES</styleUrl>
         <Point>
           <extrude>0</extrude>
           <altitudeMode>clampedToGround</altitudeMode>
           <coordinates>
             123.7,11.16667,0
           </coordinates>
         </Point>
       </Placemark>
       <Placemark>
         <name>Bantigue Islet</name>
         <description><![CDATA[]]></description>
         <styleUrl>#FEATURES</styleUrl>
         <Point>
           <extrude>0</extrude>
           <altitudeMode>clampedToGround</altitudeMode>
           <coordinates>
             122.49583,10.41667,0
           </coordinates>
         </Point>
       </Placemark>
       <Placemark>
         <name>Bantigue Point</name>
         <description><![CDATA[]]></description>
         <styleUrl>#FEATURES</styleUrl>
         <Point>
           <extrude>0</extrude>
           <altitudeMode>clampedToGround</altitudeMode>
           <coordinates>
             123.713,12.83333,0
           </coordinates>
         </Point>
       </Placemark>
       <Placemark>
         <name>Barangay Talima 1</name>
         <description><![CDATA[]]></description>
         <styleUrl>#FEATURES</styleUrl>
         <Point>
           <extrude>0</extrude>
           <altitudeMode>clampedToGround</altitudeMode>
           <coordinates>
             124.047278,10.115972,0
           </coordinates>
         </Point>
       </Placemark>
       <Placemark>
         <name>Barangay Talima 2</name>
         <description><![CDATA[]]></description>
         <styleUrl>#FEATURES</styleUrl>
         <Point>
           <extrude>0</extrude>
           <altitudeMode>clampedToGround</altitudeMode>
           <coordinates>
             124.048306,10.283361,0
           </coordinates>
         </Point>
       </Placemark>
       <Placemark>
         <name>Barangay Talima 3</name>
         <description><![CDATA[]]></description>
         <styleUrl>#FEATURES</styleUrl>
         <Point>
           <extrude>0</extrude>
           <altitudeMode>clampedToGround</altitudeMode>
           <coordinates>
             124.070917,10.271861,0
           </coordinates>
         </Point>
       </Placemark>
       <Placemark>
         <name>Bararin Island</name>
         <description><![CDATA[]]></description>
         <styleUrl>#FEATURES</styleUrl>
         <Point>
           <extrude>0</extrude>
           <altitudeMode>clampedToGround</altitudeMode>
           <coordinates>
             120.93333,10.86667,0
           </coordinates>
         </Point>
       </Placemark>
       <Placemark>
         <name>Baring</name>
         <description><![CDATA[]]></description>
         <styleUrl>#FEATURES</styleUrl>
         <Point>
           <extrude>0</extrude>
           <altitudeMode>clampedToGround</altitudeMode>
           <coordinates>
             124.056278,10.288611,0
           </coordinates>
         </Point>
       </Placemark>
       <Placemark>
         <name>Baring_ Olango Island</name>
         <description><![CDATA[]]></description>
         <styleUrl>#FEATURES</styleUrl>
         <Point>
           <extrude>0</extrude>
           <altitudeMode>clampedToGround</altitudeMode>
           <coordinates>
             124.057694,10.287528,0
           </coordinates>
         </Point>
       </Placemark>
       <Placemark>
         <name>Barolin Rocks_ Woongarra Marine Park</name>
         <description><![CDATA[]]></description>
         <styleUrl>#FEATURES</styleUrl>
         <Point>
           <extrude>0</extrude>
           <altitudeMode>clampedToGround</altitudeMode>
           <coordinates>
             152.491028,-24.882778,0
           </coordinates>
         </Point>
       </Placemark>
       <Placemark>
         <name>Barracuda Bommie</name>
         <description><![CDATA[]]></description>
         <styleUrl>#FEATURES</styleUrl>
         <Point>
           <extrude>0</extrude>
           <altitudeMode>clampedToGround</altitudeMode>
           <coordinates>
             145.848667,-16.006,0
           </coordinates>
         </Point>
       </Placemark>
       <Placemark>
         <name>Barracuda Point</name>
         <description><![CDATA[]]></description>
         <styleUrl>#FEATURES</styleUrl>
         <Point>
           <extrude>0</extrude>
           <altitudeMode>clampedToGround</altitudeMode>
           <coordinates>
             104.383333,1.2,0
           </coordinates>
         </Point>
       </Placemark>
       <Placemark>
         <name>Barracuda Point</name>
         <description><![CDATA[]]></description>
         <styleUrl>#FEATURES</styleUrl>
         <Point>
           <extrude>0</extrude>
           <altitudeMode>clampedToGround</altitudeMode>
           <coordinates>
             145.974167,-5.07,0
           </coordinates>
         </Point>
       </Placemark>
       <Placemark>
         <name>Barracuda Point Northside</name>
         <description><![CDATA[]]></description>
         <styleUrl>#FEATURES</styleUrl>
         <Point>
           <extrude>0</extrude>
           <altitudeMode>clampedToGround</altitudeMode>
           <coordinates>
             145.75,-5.175,0
           </coordinates>
         </Point>
       </Placemark>
       <Placemark>
         <name>Barrier Reef</name>
         <description><![CDATA[]]></description>
         <styleUrl>#FEATURES</styleUrl>
         <Point>
           <extrude>0</extrude>
           <altitudeMode>clampedToGround</altitudeMode>
           <coordinates>
             123.556944,-5.239722,0
           </coordinates>
         </Point>
       </Placemark>
       <Placemark>
         <name>Baru Bakau</name>
         <description><![CDATA[]]></description>
         <styleUrl>#FEATURES</styleUrl>
         <Point>
           <extrude>0</extrude>
           <altitudeMode>clampedToGround</altitudeMode>
           <coordinates>
             104.29724,1.14592,0
           </coordinates>
         </Point>
       </Placemark>
       <Placemark>
         <name>Basay</name>
         <description><![CDATA[]]></description>
         <styleUrl>#FEATURES</styleUrl>
         <Point>
           <extrude>0</extrude>
           <altitudeMode>clampedToGround</altitudeMode>
           <coordinates>
             122.63333,9.4,0
           </coordinates>
         </Point>
       </Placemark>
       <Placemark>
         <name>Basdiot</name>
         <description><![CDATA[]]></description>
         <styleUrl>#FEATURES</styleUrl>
         <Point>
           <extrude>0</extrude>
           <altitudeMode>clampedToGround</altitudeMode>
           <coordinates>
             123.36817,9.93867,0
           </coordinates>
         </Point>
       </Placemark>
       <Placemark>
         <name>Bashful Bommie</name>
         <description><![CDATA[]]></description>
         <styleUrl>#FEATURES</styleUrl>
         <Point>
           <extrude>0</extrude>
           <altitudeMode>clampedToGround</altitudeMode>
           <coordinates>
             145.851333,-16.234167,0
           </coordinates>
         </Point>
       </Placemark>
       <Placemark>
         <name>Bashful Bommie Haba</name>
         <description><![CDATA[]]></description>
         <styleUrl>#FEATURES</styleUrl>
         <Point>
           <extrude>0</extrude>
           <altitudeMode>clampedToGround</altitudeMode>
           <coordinates>
             145.859667,-16.242333,0
           </coordinates>
         </Point>
       </Placemark>
       <Placemark>
         <name>Bashful Bommie site 1</name>
         <description><![CDATA[]]></description>
         <styleUrl>#FEATURES</styleUrl>
         <Point>
           <extrude>0</extrude>
           <altitudeMode>clampedToGround</altitudeMode>
           <coordinates>
             145.863944,-16.241639,0
           </coordinates>
         </Point>
       </Placemark>
       <Placemark>
         <name>Bashful Bommie site 2 *at Opal Reef*</name>
         <description><![CDATA[]]></description>
         <styleUrl>#FEATURES</styleUrl>
         <Point>
           <extrude>0</extrude>
           <altitudeMode>clampedToGround</altitudeMode>
           <coordinates>
             145.864,-16.241667,0
           </coordinates>
         </Point>
       </Placemark>
       <Placemark>
         <name>Basiao Island</name>
         <description><![CDATA[]]></description>
         <styleUrl>#FEATURES</styleUrl>
         <Point>
           <extrude>0</extrude>
           <altitudeMode>clampedToGround</altitudeMode>
           <coordinates>
             124.90773,11.69767,0
           </coordinates>
         </Point>
       </Placemark>
       <Placemark>
         <name>Bastera Reef</name>
         <description><![CDATA[]]></description>
         <styleUrl>#FEATURES</styleUrl>
         <Point>
           <extrude>0</extrude>
           <altitudeMode>clampedToGround</altitudeMode>
           <coordinates>
             119.3,8.1,0
           </coordinates>
         </Point>
       </Placemark>
       <Placemark>
         <name>Basyawan * Basiawan *</name>
         <description><![CDATA[]]></description>
         <styleUrl>#FEATURES</styleUrl>
         <Point>
           <extrude>0</extrude>
           <altitudeMode>clampedToGround</altitudeMode>
           <coordinates>
             125.52283,6.55,0
           </coordinates>
         </Point>
       </Placemark>
       <Placemark>
         <name>Batiarao</name>
         <description><![CDATA[]]></description>
         <styleUrl>#FEATURES</styleUrl>
         <Point>
           <extrude>0</extrude>
           <altitudeMode>clampedToGround</altitudeMode>
           <coordinates>
             120.01667,16.18333,0
           </coordinates>
         </Point>
       </Placemark>
       <Placemark>
         <name>Bato</name>
         <description><![CDATA[]]></description>
         <styleUrl>#FEATURES</styleUrl>
         <Point>
           <extrude>0</extrude>
           <altitudeMode>clampedToGround</altitudeMode>
           <coordinates>
             123.589,10.33567,0
           </coordinates>
         </Point>
       </Placemark>
       <Placemark>
         <name>Bato Maputi Point</name>
         <description><![CDATA[]]></description>
         <styleUrl>#FEATURES</styleUrl>
         <Point>
           <extrude>0</extrude>
           <altitudeMode>clampedToGround</altitudeMode>
           <coordinates>
             125.25,5.85,0
           </coordinates>
         </Point>
       </Placemark>
       <Placemark>
         <name>Bato Point</name>
         <description><![CDATA[]]></description>
         <styleUrl>#FEATURES</styleUrl>
         <Point>
           <extrude>0</extrude>
           <altitudeMode>clampedToGround</altitudeMode>
           <coordinates>
             119.88333,15.43333,0
           </coordinates>
         </Point>
       </Placemark>
       <Placemark>
         <name>Batong Ungot</name>
         <description><![CDATA[]]></description>
         <styleUrl>#FEATURES</styleUrl>
         <Point>
           <extrude>0</extrude>
           <altitudeMode>clampedToGround</altitudeMode>
           <coordinates>
             120.023,15.17117,0
           </coordinates>
         </Point>
       </Placemark>
       <Placemark>
         <name>Batu Mandi Rocks</name>
         <description><![CDATA[]]></description>
         <styleUrl>#FEATURES</styleUrl>
         <Point>
           <extrude>0</extrude>
           <altitudeMode>clampedToGround</altitudeMode>
           <coordinates>
             116.5997,6.88,0
           </coordinates>
         </Point>
       </Placemark>
       <Placemark>
         <name>Batu Point, Pulau Gaya</name>
         <description><![CDATA[]]></description>
         <styleUrl>#FEATURES</styleUrl>
         <Point>
           <extrude>0</extrude>
           <altitudeMode>clampedToGround</altitudeMode>
           <coordinates>
             116.0167,6.01,0
           </coordinates>
         </Point>
       </Placemark>
       <Placemark>
         <name>Batu Timbul</name>
         <description><![CDATA[]]></description>
         <styleUrl>#FEATURES</styleUrl>
         <Point>
           <extrude>0</extrude>
           <altitudeMode>clampedToGround</altitudeMode>
           <coordinates>
             102.75,5.9,0
           </coordinates>
         </Point>
       </Placemark>
       <Placemark>
         <name>Bay Island</name>
         <description><![CDATA[]]></description>
         <styleUrl>#FEATURES</styleUrl>
         <Point>
           <extrude>0</extrude>
           <altitudeMode>clampedToGround</altitudeMode>
           <coordinates>
             118.94667,10.335,0
           </coordinates>
         </Point>
       </Placemark>
       <Placemark>
         <name>Bayas Island</name>
         <description><![CDATA[]]></description>
         <styleUrl>#FEATURES</styleUrl>
         <Point>
           <extrude>0</extrude>
           <altitudeMode>clampedToGround</altitudeMode>
           <coordinates>
             123.16667,11.43333,0
           </coordinates>
         </Point>
       </Placemark>
       <Placemark>
         <name>Baybay</name>
         <description><![CDATA[]]></description>
         <styleUrl>#FEATURES</styleUrl>
         <Point>
           <extrude>0</extrude>
           <altitudeMode>clampedToGround</altitudeMode>
           <coordinates>
             126.03867,10.035,0
           </coordinates>
         </Point>
       </Placemark>
       <Placemark>
         <name>Beacon</name>
         <description><![CDATA[]]></description>
         <styleUrl>#FEATURES</styleUrl>
         <Point>
           <extrude>0</extrude>
           <altitudeMode>clampedToGround</altitudeMode>
           <coordinates>
             159.78,-18.82,0
           </coordinates>
         </Point>
       </Placemark>
       <Placemark>
         <name>Beaver</name>
         <description><![CDATA[]]></description>
         <styleUrl>#FEATURES</styleUrl>
         <Point>
           <extrude>0</extrude>
           <altitudeMode>clampedToGround</altitudeMode>
           <coordinates>
             146.48333,-17.85,0
           </coordinates>
         </Point>
       </Placemark>
       <Placemark>
         <name>Beco</name>
         <description><![CDATA[]]></description>
         <styleUrl>#FEATURES</styleUrl>
         <Point>
           <extrude>0</extrude>
           <altitudeMode>clampedToGround</altitudeMode>
           <coordinates>
             164.958444,-21.410583,0
           </coordinates>
         </Point>
       </Placemark>
       <Placemark>
         <name>Belanda Island</name>
         <description><![CDATA[]]></description>
         <styleUrl>#FEATURES</styleUrl>
         <Point>
           <extrude>0</extrude>
           <altitudeMode>clampedToGround</altitudeMode>
           <coordinates>
             106.518,-5.613,0
           </coordinates>
         </Point>
       </Placemark>
       <Placemark>
         <name>Bella&amp;apos;s Reef Nadogo</name>
         <description><![CDATA[]]></description>
         <styleUrl>#FEATURES</styleUrl>
         <Point>
           <extrude>0</extrude>
           <altitudeMode>clampedToGround</altitudeMode>
           <coordinates>
             178.751528,-16.469528,0
           </coordinates>
         </Point>
       </Placemark>
       <Placemark>
         <name>Bemban * Beting Bemban *</name>
         <description><![CDATA[]]></description>
         <styleUrl>#FEATURES</styleUrl>
         <Point>
           <extrude>0</extrude>
           <altitudeMode>clampedToGround</altitudeMode>
           <coordinates>
             103.75,1.19667,0
           </coordinates>
         </Point>
       </Placemark>
       <Placemark>
         <name>Ben</name>
         <description><![CDATA[]]></description>
         <styleUrl>#FEATURES</styleUrl>
         <Point>
           <extrude>0</extrude>
           <altitudeMode>clampedToGround</altitudeMode>
           <coordinates>
             150.325,-20.00833,0
           </coordinates>
         </Point>
       </Placemark>
       <Placemark>
         <name>Ben Dam</name>
         <description><![CDATA[]]></description>
         <styleUrl>#FEATURES</styleUrl>
         <Point>
           <extrude>0</extrude>
           <altitudeMode>clampedToGround</altitudeMode>
           <coordinates>
             106.56325,8.666861,0
           </coordinates>
         </Point>
       </Placemark>
       <Placemark>
         <name>Benet Reef</name>
         <description><![CDATA[]]></description>
         <styleUrl>#FEATURES</styleUrl>
         <Point>
           <extrude>0</extrude>
           <altitudeMode>clampedToGround</altitudeMode>
           <coordinates>
             123.08333,12.4,0
           </coordinates>
         </Point>
       </Placemark>
       <Placemark>
         <name>Benet Reef</name>
         <description><![CDATA[]]></description>
         <styleUrl>#FEATURES</styleUrl>
         <Point>
           <extrude>0</extrude>
           <altitudeMode>clampedToGround</altitudeMode>
           <coordinates>
             123.83167,12.4,0
           </coordinates>
         </Point>
       </Placemark>
       <Placemark>
         <name>Benit Point</name>
         <description><![CDATA[]]></description>
         <styleUrl>#FEATURES</styleUrl>
         <Point>
           <extrude>0</extrude>
           <altitudeMode>clampedToGround</altitudeMode>
           <coordinates>
             125.31667,9.86667,0
           </coordinates>
         </Point>
       </Placemark>
       <Placemark>
         <name>Benoni, Mahinog</name>
         <description><![CDATA[]]></description>
         <styleUrl>#FEATURES</styleUrl>
         <Point>
           <extrude>0</extrude>
           <altitudeMode>clampedToGround</altitudeMode>
           <coordinates>
             124.79917,9.13583,0
           </coordinates>
         </Point>
       </Placemark>
       <Placemark>
         <name>Benteng Reef 1</name>
         <description><![CDATA[]]></description>
         <styleUrl>#FEATURES</styleUrl>
         <Point>
           <extrude>0</extrude>
           <altitudeMode>clampedToGround</altitudeMode>
           <coordinates>
             122.021528,-0.425861,0
           </coordinates>
         </Point>
       </Placemark>
       <Placemark>
         <name>Benteng Reef 2</name>
         <description><![CDATA[]]></description>
         <styleUrl>#FEATURES</styleUrl>
         <Point>
           <extrude>0</extrude>
           <altitudeMode>clampedToGround</altitudeMode>
           <coordinates>
             121.022194,-0.423889,0
           </coordinates>
         </Point>
       </Placemark>
       <Placemark>
         <name>Berakit</name>
         <description><![CDATA[]]></description>
         <styleUrl>#FEATURES</styleUrl>
         <Point>
           <extrude>0</extrude>
           <altitudeMode>clampedToGround</altitudeMode>
           <coordinates>
             104.55,1.25,0
           </coordinates>
         </Point>
       </Placemark>
       <Placemark>
         <name>Beras Basah Island * Pulau Ber</name>
         <description><![CDATA[]]></description>
         <styleUrl>#FEATURES</styleUrl>
         <Point>
           <extrude>0</extrude>
           <altitudeMode>clampedToGround</altitudeMode>
           <coordinates>
             99.8,6.2,0
           </coordinates>
         </Point>
       </Placemark>
       <Placemark>
         <name>Berus Dalam Bay * Teluk Berus</name>
         <description><![CDATA[]]></description>
         <styleUrl>#FEATURES</styleUrl>
         <Point>
           <extrude>0</extrude>
           <altitudeMode>clampedToGround</altitudeMode>
           <coordinates>
             104.16667,2.8,0
           </coordinates>
         </Point>
       </Placemark>
       <Placemark>
         <name>Biayong</name>
         <description><![CDATA[]]></description>
         <styleUrl>#FEATURES</styleUrl>
         <Point>
           <extrude>0</extrude>
           <altitudeMode>clampedToGround</altitudeMode>
           <coordinates>
             123.77833,11.14833,0
           </coordinates>
         </Point>
       </Placemark>
       <Placemark>
         <name>Bidadari Island</name>
         <description><![CDATA[]]></description>
         <styleUrl>#FEATURES</styleUrl>
         <Point>
           <extrude>0</extrude>
           <altitudeMode>clampedToGround</altitudeMode>
           <coordinates>
             106.75667,-6.054,0
           </coordinates>
         </Point>
       </Placemark>
       <Placemark>
         <name>Bien Phong</name>
         <description><![CDATA[]]></description>
         <styleUrl>#FEATURES</styleUrl>
         <Point>
           <extrude>0</extrude>
           <altitudeMode>clampedToGround</altitudeMode>
           <coordinates>
             107.579167,21.041667,0
           </coordinates>
         </Point>
       </Placemark>
       <Placemark>
         <name>Big Blue 2</name>
         <description><![CDATA[]]></description>
         <styleUrl>#FEATURES</styleUrl>
         <Point>
           <extrude>0</extrude>
           <altitudeMode>clampedToGround</altitudeMode>
           <coordinates>
             179.2825,-16.833,0
           </coordinates>
         </Point>
       </Placemark>
       <Placemark>
         <name>Big Blue 3</name>
         <description><![CDATA[]]></description>
         <styleUrl>#FEATURES</styleUrl>
         <Point>
           <extrude>0</extrude>
           <altitudeMode>clampedToGround</altitudeMode>
           <coordinates>
             179.281389,-16.836111,0
           </coordinates>
         </Point>
       </Placemark>
       <Placemark>
         <name>Big Blue 4</name>
         <description><![CDATA[]]></description>
         <styleUrl>#FEATURES</styleUrl>
         <Point>
           <extrude>0</extrude>
           <altitudeMode>clampedToGround</altitudeMode>
           <coordinates>
             179.2825,-16.833611,0
           </coordinates>
         </Point>
       </Placemark>
       <Placemark>
         <name>Big Blue 5</name>
         <description><![CDATA[]]></description>
         <styleUrl>#FEATURES</styleUrl>
         <Point>
           <extrude>0</extrude>
           <altitudeMode>clampedToGround</altitudeMode>
           <coordinates>
             179.280278,-16.833,0
           </coordinates>
         </Point>
       </Placemark>
       <Placemark>
         <name>Big Blue 6</name>
         <description><![CDATA[]]></description>
         <styleUrl>#FEATURES</styleUrl>
         <Point>
           <extrude>0</extrude>
           <altitudeMode>clampedToGround</altitudeMode>
           <coordinates>
             179.280278,-16.833611,0
           </coordinates>
         </Point>
       </Placemark>
       <Placemark>
         <name>Big Drop Off</name>
         <description><![CDATA[]]></description>
         <styleUrl>#FEATURES</styleUrl>
         <Point>
           <extrude>0</extrude>
           <altitudeMode>clampedToGround</altitudeMode>
           <coordinates>
             134.25417,7.10533,0
           </coordinates>
         </Point>
       </Placemark>
       <Placemark>
         <name>Big La Laguna</name>
         <description><![CDATA[]]></description>
         <styleUrl>#FEATURES</styleUrl>
         <Point>
           <extrude>0</extrude>
           <altitudeMode>clampedToGround</altitudeMode>
           <coordinates>
             120.96667,13.52667,0
           </coordinates>
         </Point>
       </Placemark>
       <Placemark>
         <name>Big Manta Rock</name>
         <description><![CDATA[]]></description>
         <styleUrl>#FEATURES</styleUrl>
         <Point>
           <extrude>0</extrude>
           <altitudeMode>clampedToGround</altitudeMode>
           <coordinates>
             122.371944,9.879944,0
           </coordinates>
         </Point>
       </Placemark>
       <Placemark>
         <name>Bigia Point</name>
         <description><![CDATA[]]></description>
         <styleUrl>#FEATURES</styleUrl>
         <Point>
           <extrude>0</extrude>
           <altitudeMode>clampedToGround</altitudeMode>
           <coordinates>
             120.86667,13.61667,0
           </coordinates>
         </Point>
       </Placemark>
       <Placemark>
         <name>Bil-isan</name>
         <description><![CDATA[]]></description>
         <styleUrl>#FEATURES</styleUrl>
         <Point>
           <extrude>0</extrude>
           <altitudeMode>clampedToGround</altitudeMode>
           <coordinates>
             123.7555,9.605,0
           </coordinates>
         </Point>
       </Placemark>
       <Placemark>
         <name>Bilad</name>
         <description><![CDATA[]]></description>
         <styleUrl>#FEATURES</styleUrl>
         <Point>
           <extrude>0</extrude>
           <altitudeMode>clampedToGround</altitudeMode>
           <coordinates>
             119.419,11.1255,0
           </coordinates>
         </Point>
       </Placemark>
       <Placemark>
         <name>Binabalian</name>
         <description><![CDATA[]]></description>
         <styleUrl>#FEATURES</styleUrl>
         <Point>
           <extrude>0</extrude>
           <altitudeMode>clampedToGround</altitudeMode>
           <coordinates>
             119.89583,16.43133,0
           </coordinates>
         </Point>
       </Placemark>
       <Placemark>
         <name>Binabaywan Island</name>
         <description><![CDATA[]]></description>
         <styleUrl>#FEATURES</styleUrl>
         <Point>
           <extrude>0</extrude>
           <altitudeMode>clampedToGround</altitudeMode>
           <coordinates>
             122.55,10.35,0
           </coordinates>
         </Point>
       </Placemark>
       <Placemark>
         <name>Binay Island</name>
         <description><![CDATA[]]></description>
         <styleUrl>#FEATURES</styleUrl>
         <Point>
           <extrude>0</extrude>
           <altitudeMode>clampedToGround</altitudeMode>
           <coordinates>
             125.13667,12.59167,0
           </coordinates>
         </Point>
       </Placemark>
       <Placemark>
         <name>Bindoy</name>
         <description><![CDATA[]]></description>
         <styleUrl>#FEATURES</styleUrl>
         <Point>
           <extrude>0</extrude>
           <altitudeMode>clampedToGround</altitudeMode>
           <coordinates>
             123.18333,9.78333,0
           </coordinates>
         </Point>
       </Placemark>
       <Placemark>
         <name>Binongko Island *site 13*</name>
         <description><![CDATA[]]></description>
         <styleUrl>#FEATURES</styleUrl>
         <Point>
           <extrude>0</extrude>
           <altitudeMode>clampedToGround</altitudeMode>
           <coordinates>
             123.981889,-5.888722,0
           </coordinates>
         </Point>
       </Placemark>
       <Placemark>
         <name>Binoni, Bacolod, Lanao del Nord</name>
         <description><![CDATA[]]></description>
         <styleUrl>#FEATURES</styleUrl>
         <Point>
           <extrude>0</extrude>
           <altitudeMode>clampedToGround</altitudeMode>
           <coordinates>
             124.0375,8.20267,0
           </coordinates>
         </Point>
       </Placemark>
       <Placemark>
         <name>Binonkgo Island *reef on right*</name>
         <description><![CDATA[]]></description>
         <styleUrl>#FEATURES</styleUrl>
         <Point>
           <extrude>0</extrude>
           <altitudeMode>clampedToGround</altitudeMode>
           <coordinates>
             123.976333,-5.908361,0
           </coordinates>
         </Point>
       </Placemark>
       <Placemark>
         <name>Binubusan North</name>
         <description><![CDATA[]]></description>
         <styleUrl>#FEATURES</styleUrl>
         <Point>
           <extrude>0</extrude>
           <altitudeMode>clampedToGround</altitudeMode>
           <coordinates>
             120.627778,13.984722,0
           </coordinates>
         </Point>
       </Placemark>
       <Placemark>
         <name>Binubusan Shoal</name>
         <description><![CDATA[]]></description>
         <styleUrl>#FEATURES</styleUrl>
         <Point>
           <extrude>0</extrude>
           <altitudeMode>clampedToGround</altitudeMode>
           <coordinates>
             120.618889,13.981667,0
           </coordinates>
         </Point>
       </Placemark>
       <Placemark>
         <name>Birac Point</name>
         <description><![CDATA[]]></description>
         <styleUrl>#FEATURES</styleUrl>
         <Point>
           <extrude>0</extrude>
           <altitudeMode>clampedToGround</altitudeMode>
           <coordinates>
             119.34,11.14167,0
           </coordinates>
         </Point>
       </Placemark>
       <Placemark>
         <name>Bird Island</name>
         <description><![CDATA[]]></description>
         <styleUrl>#FEATURES</styleUrl>
         <Point>
           <extrude>0</extrude>
           <altitudeMode>clampedToGround</altitudeMode>
           <coordinates>
             143.08333,-11.76667,0
           </coordinates>
         </Point>
       </Placemark>
       <Placemark>
         <name>Bird Islet Reef * NE Islet *</name>
         <description><![CDATA[]]></description>
         <styleUrl>#FEATURES</styleUrl>
         <Point>
           <extrude>0</extrude>
           <altitudeMode>clampedToGround</altitudeMode>
           <coordinates>
             120.03333,8.93333,0
           </coordinates>
         </Point>
       </Placemark>
       <Placemark>
         <name>Bisucay Island</name>
         <description><![CDATA[]]></description>
         <styleUrl>#FEATURES</styleUrl>
         <Point>
           <extrude>0</extrude>
           <altitudeMode>clampedToGround</altitudeMode>
           <coordinates>
             120.96667,10.81667,0
           </coordinates>
         </Point>
       </Placemark>
       <Placemark>
         <name>Bitayan</name>
         <description><![CDATA[]]></description>
         <styleUrl>#FEATURES</styleUrl>
         <Point>
           <extrude>0</extrude>
           <altitudeMode>clampedToGround</altitudeMode>
           <coordinates>
             124.115639,11.321444,0
           </coordinates>
         </Point>
       </Placemark>
       <Placemark>
         <name>Bitayan</name>
         <description><![CDATA[]]></description>
         <styleUrl>#FEATURES</styleUrl>
         <Point>
           <extrude>0</extrude>
           <altitudeMode>clampedToGround</altitudeMode>
           <coordinates>
             124.1145,11.321139,0
           </coordinates>
         </Point>
       </Placemark>
       <Placemark>
         <name>Bitoon</name>
         <description><![CDATA[]]></description>
         <styleUrl>#FEATURES</styleUrl>
         <Point>
           <extrude>0</extrude>
           <altitudeMode>clampedToGround</altitudeMode>
           <coordinates>
             125.11667,10.15,0
           </coordinates>
         </Point>
       </Placemark>
       <Placemark>
         <name>Black Coral Garden</name>
         <description><![CDATA[]]></description>
         <styleUrl>#FEATURES</styleUrl>
         <Point>
           <extrude>0</extrude>
           <altitudeMode>clampedToGround</altitudeMode>
           <coordinates>
             103.059167,5.773889,0
           </coordinates>
         </Point>
       </Placemark>
       <Placemark>
         <name>Black Rock West</name>
         <description><![CDATA[]]></description>
         <styleUrl>#FEATURES</styleUrl>
         <Point>
           <extrude>0</extrude>
           <altitudeMode>clampedToGround</altitudeMode>
           <coordinates>
             104.55128,1.23617,0
           </coordinates>
         </Point>
       </Placemark>
       <Placemark>
         <name>Black Rock, Indonesia</name>
         <description><![CDATA[]]></description>
         <styleUrl>#FEATURES</styleUrl>
         <Point>
           <extrude>0</extrude>
           <altitudeMode>clampedToGround</altitudeMode>
           <coordinates>
             104.55724,1.24074,0
           </coordinates>
         </Point>
       </Placemark>
       <Placemark>
         <name>Black Rock, Philippines</name>
         <description><![CDATA[]]></description>
         <styleUrl>#FEATURES</styleUrl>
         <Point>
           <extrude>0</extrude>
           <altitudeMode>clampedToGround</altitudeMode>
           <coordinates>
             119.85,8.8,0
           </coordinates>
         </Point>
       </Placemark>
       <Placemark>
         <name>Blue Coral</name>
         <description><![CDATA[]]></description>
         <styleUrl>#FEATURES</styleUrl>
         <Point>
           <extrude>0</extrude>
           <altitudeMode>clampedToGround</altitudeMode>
           <coordinates>
             116.052778,-8.341667,0
           </coordinates>
         </Point>
       </Placemark>
       <Placemark>
         <name>Blue Lagoon</name>
         <description><![CDATA[]]></description>
         <styleUrl>#FEATURES</styleUrl>
         <Point>
           <extrude>0</extrude>
           <altitudeMode>clampedToGround</altitudeMode>
           <coordinates>
             115.513667,-8.530972,0
           </coordinates>
         </Point>
       </Placemark>
       <Placemark>
         <name>Blue Pearl Bay</name>
         <description><![CDATA[]]></description>
         <styleUrl>#FEATURES</styleUrl>
         <Point>
           <extrude>0</extrude>
           <altitudeMode>clampedToGround</altitudeMode>
           <coordinates>
             149.808056,-20.574167,0
           </coordinates>
         </Point>
       </Placemark>
       <Placemark>
         <name>Blue Pearl Bay rocks</name>
         <description><![CDATA[]]></description>
         <styleUrl>#FEATURES</styleUrl>
         <Point>
           <extrude>0</extrude>
           <altitudeMode>clampedToGround</altitudeMode>
           <coordinates>
             148.8785,-20.046167,0
           </coordinates>
         </Point>
       </Placemark>
       <Placemark>
         <name>Blue Ribbon Eel Reef</name>
         <description><![CDATA[]]></description>
         <styleUrl>#FEATURES</styleUrl>
         <Point>
           <extrude>0</extrude>
           <altitudeMode>clampedToGround</altitudeMode>
           <coordinates>
             179.944167,-16.7625,0
           </coordinates>
         </Point>
       </Placemark>
       <Placemark>
         <name>Blue Ribbon Eel Reef</name>
         <description><![CDATA[]]></description>
         <styleUrl>#FEATURES</styleUrl>
         <Point>
           <extrude>0</extrude>
           <altitudeMode>clampedToGround</altitudeMode>
           <coordinates>
             179.943,-16.763167,0
           </coordinates>
         </Point>
       </Placemark>
       <Placemark>
         <name>Blue Wall</name>
         <description><![CDATA[]]></description>
         <styleUrl>#FEATURES</styleUrl>
         <Point>
           <extrude>0</extrude>
           <altitudeMode>clampedToGround</altitudeMode>
           <coordinates>
             178.1985,-18.380167,0
           </coordinates>
         </Point>
       </Placemark>
       <Placemark>
         <name>Blue Water</name>
         <description><![CDATA[]]></description>
         <styleUrl>#FEATURES</styleUrl>
         <Point>
           <extrude>0</extrude>
           <altitudeMode>clampedToGround</altitudeMode>
           <coordinates>
             124.007389,10.285861,0
           </coordinates>
         </Point>
       </Placemark>
       <Placemark>
         <name>Bluff Island</name>
         <description><![CDATA[]]></description>
         <styleUrl>#FEATURES</styleUrl>
         <Point>
           <extrude>0</extrude>
           <altitudeMode>clampedToGround</altitudeMode>
           <coordinates>
             114.35,22.325,0
           </coordinates>
         </Point>
       </Placemark>
       <Placemark>
         <name>Bluff Island</name>
         <description><![CDATA[]]></description>
         <styleUrl>#FEATURES</styleUrl>
         <Point>
           <extrude>0</extrude>
           <altitudeMode>clampedToGround</altitudeMode>
           <coordinates>
             114.35,22.316667,0
           </coordinates>
         </Point>
       </Placemark>
       <Placemark>
         <name>Bluff Island *Ung Kong Bay*</name>
         <description><![CDATA[]]></description>
         <styleUrl>#FEATURES</styleUrl>
         <Point>
           <extrude>0</extrude>
           <altitudeMode>clampedToGround</altitudeMode>
           <coordinates>
             114.354194,22.325361,0
           </coordinates>
         </Point>
       </Placemark>
       <Placemark>
         <name>Bocot Island</name>
         <description><![CDATA[]]></description>
         <styleUrl>#FEATURES</styleUrl>
         <Point>
           <extrude>0</extrude>
           <altitudeMode>clampedToGround</altitudeMode>
           <coordinates>
             123.18333,11.17,0
           </coordinates>
         </Point>
       </Placemark>
       <Placemark>
         <name>Bodgaya Dead End Channel</name>
         <description><![CDATA[]]></description>
         <styleUrl>#FEATURES</styleUrl>
         <Point>
           <extrude>0</extrude>
           <altitudeMode>clampedToGround</altitudeMode>
           <coordinates>
             118.755556,4.575278,0
           </coordinates>
         </Point>
       </Placemark>
       <Placemark>
         <name>Bodgaya Dead End Channel</name>
         <description><![CDATA[]]></description>
         <styleUrl>#FEATURES</styleUrl>
         <Point>
           <extrude>0</extrude>
           <altitudeMode>clampedToGround</altitudeMode>
           <coordinates>
             118.756611,4.573417,0
           </coordinates>
         </Point>
       </Placemark>
       <Placemark>
         <name>Bodgaya South Rim</name>
         <description><![CDATA[]]></description>
         <styleUrl>#FEATURES</styleUrl>
         <Point>
           <extrude>0</extrude>
           <altitudeMode>clampedToGround</altitudeMode>
           <coordinates>
             118.755556,4.568056,0
           </coordinates>
         </Point>
       </Placemark>
       <Placemark>
         <name>Bodgaya South Rim</name>
         <description><![CDATA[]]></description>
         <styleUrl>#FEATURES</styleUrl>
         <Point>
           <extrude>0</extrude>
           <altitudeMode>clampedToGround</altitudeMode>
           <coordinates>
             118.756,4.569278,0
           </coordinates>
         </Point>
       </Placemark>
       <Placemark>
         <name>Bodgaya South Rim Outer Reef</name>
         <description><![CDATA[]]></description>
         <styleUrl>#FEATURES</styleUrl>
         <Point>
           <extrude>0</extrude>
           <altitudeMode>clampedToGround</altitudeMode>
           <coordinates>
             118.758333,4.568444,0
           </coordinates>
         </Point>
       </Placemark>
       <Placemark>
         <name>Bohayan Island</name>
         <description><![CDATA[]]></description>
         <styleUrl>#FEATURES</styleUrl>
         <Point>
           <extrude>0</extrude>
           <altitudeMode>clampedToGround</altitudeMode>
           <coordinates>
             118.321667,4.801667,0
           </coordinates>
         </Point>
       </Placemark>
       <Placemark>
         <name>Bokila Island</name>
         <description><![CDATA[]]></description>
         <styleUrl>#FEATURES</styleUrl>
         <Point>
           <extrude>0</extrude>
           <altitudeMode>clampedToGround</altitudeMode>
           <coordinates>
             122.5,9.55,0
           </coordinates>
         </Point>
       </Placemark>
       <Placemark>
         <name>Bokor Island</name>
         <description><![CDATA[]]></description>
         <styleUrl>#FEATURES</styleUrl>
         <Point>
           <extrude>0</extrude>
           <altitudeMode>clampedToGround</altitudeMode>
           <coordinates>
             106.608,-5.96833,0
           </coordinates>
         </Point>
       </Placemark>
       <Placemark>
         <name>Bolinao</name>
         <description><![CDATA[]]></description>
         <styleUrl>#FEATURES</styleUrl>
         <Point>
           <extrude>0</extrude>
           <altitudeMode>clampedToGround</altitudeMode>
           <coordinates>
             119.95,16.41667,0
           </coordinates>
         </Point>
       </Placemark>
       <Placemark>
         <name>Bolisong Marine Reserve</name>
         <description><![CDATA[]]></description>
         <styleUrl>#FEATURES</styleUrl>
         <Point>
           <extrude>0</extrude>
           <altitudeMode>clampedToGround</altitudeMode>
           <coordinates>
             123.159833,9.705667,0
           </coordinates>
         </Point>
       </Placemark>
       <Placemark>
         <name>Boljo-on</name>
         <description><![CDATA[]]></description>
         <styleUrl>#FEATURES</styleUrl>
         <Point>
           <extrude>0</extrude>
           <altitudeMode>clampedToGround</altitudeMode>
           <coordinates>
             123.51667,9.6,0
           </coordinates>
         </Point>
       </Placemark>
       <Placemark>
         <name>Bolo</name>
         <description><![CDATA[]]></description>
         <styleUrl>#FEATURES</styleUrl>
         <Point>
           <extrude>0</extrude>
           <altitudeMode>clampedToGround</altitudeMode>
           <coordinates>
             123.5874,12.40392,0
           </coordinates>
         </Point>
       </Placemark>
       <Placemark>
         <name>Bolo</name>
         <description><![CDATA[]]></description>
         <styleUrl>#FEATURES</styleUrl>
         <Point>
           <extrude>0</extrude>
           <altitudeMode>clampedToGround</altitudeMode>
           <coordinates>
             123.58733,12.40383,0
           </coordinates>
         </Point>
       </Placemark>
       <Placemark>
         <name>Bolo</name>
         <description><![CDATA[]]></description>
         <styleUrl>#FEATURES</styleUrl>
         <Point>
           <extrude>0</extrude>
           <altitudeMode>clampedToGround</altitudeMode>
           <coordinates>
             123.685,13.47,0
           </coordinates>
         </Point>
       </Placemark>
       <Placemark>
         <name>Bolod</name>
         <description><![CDATA[]]></description>
         <styleUrl>#FEATURES</styleUrl>
         <Point>
           <extrude>0</extrude>
           <altitudeMode>clampedToGround</altitudeMode>
           <coordinates>
             123.8,9.5,0
           </coordinates>
         </Point>
       </Placemark>
       <Placemark>
         <name>Bomba</name>
         <description><![CDATA[]]></description>
         <styleUrl>#FEATURES</styleUrl>
         <Point>
           <extrude>0</extrude>
           <altitudeMode>clampedToGround</altitudeMode>
           <coordinates>
             123.42667,7.80383,0
           </coordinates>
         </Point>
       </Placemark>
       <Placemark>
         <name>Bonbon, Catarman</name>
         <description><![CDATA[]]></description>
         <styleUrl>#FEATURES</styleUrl>
         <Point>
           <extrude>0</extrude>
           <altitudeMode>clampedToGround</altitudeMode>
           <coordinates>
             124.635,9.2,0
           </coordinates>
         </Point>
       </Placemark>
       <Placemark>
         <name>Bong Lan</name>
         <description><![CDATA[]]></description>
         <styleUrl>#FEATURES</styleUrl>
         <Point>
           <extrude>0</extrude>
           <altitudeMode>clampedToGround</altitudeMode>
           <coordinates>
             106.673722,8.651056,0
           </coordinates>
         </Point>
       </Placemark>
       <Placemark>
         <name>Bongao Channel</name>
         <description><![CDATA[]]></description>
         <styleUrl>#FEATURES</styleUrl>
         <Point>
           <extrude>0</extrude>
           <altitudeMode>clampedToGround</altitudeMode>
           <coordinates>
             119.74,5.03617,0
           </coordinates>
         </Point>
       </Placemark>
       <Placemark>
         <name>Bongao Channel</name>
         <description><![CDATA[]]></description>
         <styleUrl>#FEATURES</styleUrl>
         <Point>
           <extrude>0</extrude>
           <altitudeMode>clampedToGround</altitudeMode>
           <coordinates>
             119.74,5.36167,0
           </coordinates>
         </Point>
       </Placemark>
       <Placemark>
         <name>Bonne Anse</name>
         <description><![CDATA[]]></description>
         <styleUrl>#FEATURES</styleUrl>
         <Point>
           <extrude>0</extrude>
           <altitudeMode>clampedToGround</altitudeMode>
           <coordinates>
             166.882778,-22.394167,0
           </coordinates>
         </Point>
       </Placemark>
       <Placemark>
         <name>Bora Bora Nui Resort *fringing reef*</name>
         <description><![CDATA[]]></description>
         <styleUrl>#FEATURES</styleUrl>
         <Point>
           <extrude>0</extrude>
           <altitudeMode>clampedToGround</altitudeMode>
           <coordinates>
             -151.772278,-16.529528,0
           </coordinates>
         </Point>
       </Placemark>
       <Placemark>
         <name>Bora Bora Resort *fringing reef*</name>
         <description><![CDATA[]]></description>
         <styleUrl>#FEATURES</styleUrl>
         <Point>
           <extrude>0</extrude>
           <altitudeMode>clampedToGround</altitudeMode>
           <coordinates>
             -151.764194,-16.506917,0
           </coordinates>
         </Point>
       </Placemark>
       <Placemark>
         <name>Border Island A</name>
         <description><![CDATA[]]></description>
         <styleUrl>#FEATURES</styleUrl>
         <Point>
           <extrude>0</extrude>
           <altitudeMode>clampedToGround</altitudeMode>
           <coordinates>
             149.03772,-20.1819,0
           </coordinates>
         </Point>
       </Placemark>
       <Placemark>
         <name>Border Island A</name>
         <description><![CDATA[]]></description>
         <styleUrl>#FEATURES</styleUrl>
         <Point>
           <extrude>0</extrude>
           <altitudeMode>clampedToGround</altitudeMode>
           <coordinates>
             149.025,-20.175,0
           </coordinates>
         </Point>
       </Placemark>
       <Placemark>
         <name>Botlog Island</name>
         <description><![CDATA[]]></description>
         <styleUrl>#FEATURES</styleUrl>
         <Point>
           <extrude>0</extrude>
           <altitudeMode>clampedToGround</altitudeMode>
           <coordinates>
             123.15,11.23333,0
           </coordinates>
         </Point>
       </Placemark>
       <Placemark>
         <name>Boulder</name>
         <description><![CDATA[]]></description>
         <styleUrl>#FEATURES</styleUrl>
         <Point>
           <extrude>0</extrude>
           <altitudeMode>clampedToGround</altitudeMode>
           <coordinates>
             145.425,-15.41667,0
           </coordinates>
         </Point>
       </Placemark>
       <Placemark>
         <name>Bowden</name>
         <description><![CDATA[]]></description>
         <styleUrl>#FEATURES</styleUrl>
         <Point>
           <extrude>0</extrude>
           <altitudeMode>clampedToGround</altitudeMode>
           <coordinates>
             147.93333,-19.03333,0
           </coordinates>
         </Point>
       </Placemark>
       <Placemark>
         <name>Bramble</name>
         <description><![CDATA[]]></description>
         <styleUrl>#FEATURES</styleUrl>
         <Point>
           <extrude>0</extrude>
           <altitudeMode>clampedToGround</altitudeMode>
           <coordinates>
             146.70833,-18.41667,0
           </coordinates>
         </Point>
       </Placemark>
       <Placemark>
         <name>Briggs Reef *Tusa*</name>
         <description><![CDATA[]]></description>
         <styleUrl>#FEATURES</styleUrl>
         <Point>
           <extrude>0</extrude>
           <altitudeMode>clampedToGround</altitudeMode>
           <coordinates>
             146.1995,-16.938139,0
           </coordinates>
         </Point>
       </Placemark>
       <Placemark>
         <name>Broomfield</name>
         <description><![CDATA[]]></description>
         <styleUrl>#FEATURES</styleUrl>
         <Point>
           <extrude>0</extrude>
           <altitudeMode>clampedToGround</altitudeMode>
           <coordinates>
             151.94255,-23.24957,0
           </coordinates>
         </Point>
       </Placemark>
       <Placemark>
         <name>Broomfield</name>
         <description><![CDATA[]]></description>
         <styleUrl>#FEATURES</styleUrl>
         <Point>
           <extrude>0</extrude>
           <altitudeMode>clampedToGround</altitudeMode>
           <coordinates>
             151.94167,-23.275,0
           </coordinates>
         </Point>
       </Placemark>
       <Placemark>
         <name>Brunei Patches</name>
         <description><![CDATA[]]></description>
         <styleUrl>#FEATURES</styleUrl>
         <Point>
           <extrude>0</extrude>
           <altitudeMode>clampedToGround</altitudeMode>
           <coordinates>
             114.71167,5.01333,0
           </coordinates>
         </Point>
       </Placemark>
       <Placemark>
         <name>Bu Xam</name>
         <description><![CDATA[]]></description>
         <styleUrl>#FEATURES</styleUrl>
         <Point>
           <extrude>0</extrude>
           <altitudeMode>clampedToGround</altitudeMode>
           <coordinates>
             107.177778,20.845833,0
           </coordinates>
         </Point>
       </Placemark>
       <Placemark>
         <name>Buca Bay Channel Marker</name>
         <description><![CDATA[]]></description>
         <styleUrl>#FEATURES</styleUrl>
         <Point>
           <extrude>0</extrude>
           <altitudeMode>clampedToGround</altitudeMode>
           <coordinates>
             179.856389,-16.569444,0
           </coordinates>
         </Point>
       </Placemark>
       <Placemark>
         <name>Bucas Grande Island</name>
         <description><![CDATA[]]></description>
         <styleUrl>#FEATURES</styleUrl>
         <Point>
           <extrude>0</extrude>
           <altitudeMode>clampedToGround</altitudeMode>
           <coordinates>
             125.93333,9.66667,0
           </coordinates>
         </Point>
       </Placemark>
       <Placemark>
         <name>Budo</name>
         <description><![CDATA[]]></description>
         <styleUrl>#FEATURES</styleUrl>
         <Point>
           <extrude>0</extrude>
           <altitudeMode>clampedToGround</altitudeMode>
           <coordinates>
             124.875222,1.626722,0
           </coordinates>
         </Point>
       </Placemark>
       <Placemark>
         <name>Buenavista</name>
         <description><![CDATA[]]></description>
         <styleUrl>#FEATURES</styleUrl>
         <Point>
           <extrude>0</extrude>
           <altitudeMode>clampedToGround</altitudeMode>
           <coordinates>
             125.03333,10,0
           </coordinates>
         </Point>
       </Placemark>
       <Placemark>
         <name>Buffer Zone</name>
         <description><![CDATA[]]></description>
         <styleUrl>#FEATURES</styleUrl>
         <Point>
           <extrude>0</extrude>
           <altitudeMode>clampedToGround</altitudeMode>
           <coordinates>
             119.636,-8.506,0
           </coordinates>
         </Point>
       </Placemark>
       <Placemark>
         <name>Buffer Zone</name>
         <description><![CDATA[]]></description>
         <styleUrl>#FEATURES</styleUrl>
         <Point>
           <extrude>0</extrude>
           <altitudeMode>clampedToGround</altitudeMode>
           <coordinates>
             119.63633,-8.51133,0
           </coordinates>
         </Point>
       </Placemark>
       <Placemark>
         <name>Buffer Zone</name>
         <description><![CDATA[]]></description>
         <styleUrl>#FEATURES</styleUrl>
         <Point>
           <extrude>0</extrude>
           <altitudeMode>clampedToGround</altitudeMode>
           <coordinates>
             119.6385,-8.53717,0
           </coordinates>
         </Point>
       </Placemark>
       <Placemark>
         <name>Buffer Zone</name>
         <description><![CDATA[]]></description>
         <styleUrl>#FEATURES</styleUrl>
         <Point>
           <extrude>0</extrude>
           <altitudeMode>clampedToGround</altitudeMode>
           <coordinates>
             119.64017,-8.53867,0
           </coordinates>
         </Point>
       </Placemark>
       <Placemark>
         <name>Buffer Zone</name>
         <description><![CDATA[]]></description>
         <styleUrl>#FEATURES</styleUrl>
         <Point>
           <extrude>0</extrude>
           <altitudeMode>clampedToGround</altitudeMode>
           <coordinates>
             119.643,-8.55517,0
           </coordinates>
         </Point>
       </Placemark>
       <Placemark>
         <name>Buffer Zone</name>
         <description><![CDATA[]]></description>
         <styleUrl>#FEATURES</styleUrl>
         <Point>
           <extrude>0</extrude>
           <altitudeMode>clampedToGround</altitudeMode>
           <coordinates>
             119.644,-8.51633,0
           </coordinates>
         </Point>
       </Placemark>
       <Placemark>
         <name>Buffer Zone</name>
         <description><![CDATA[]]></description>
         <styleUrl>#FEATURES</styleUrl>
         <Point>
           <extrude>0</extrude>
           <altitudeMode>clampedToGround</altitudeMode>
           <coordinates>
             119.644,-8.51667,0
           </coordinates>
         </Point>
       </Placemark>
       <Placemark>
         <name>Buffer Zone</name>
         <description><![CDATA[]]></description>
         <styleUrl>#FEATURES</styleUrl>
         <Point>
           <extrude>0</extrude>
           <altitudeMode>clampedToGround</altitudeMode>
           <coordinates>
             119.64867,-8.55517,0
           </coordinates>
         </Point>
       </Placemark>
       <Placemark>
         <name>Buffer Zone</name>
         <description><![CDATA[]]></description>
         <styleUrl>#FEATURES</styleUrl>
         <Point>
           <extrude>0</extrude>
           <altitudeMode>clampedToGround</altitudeMode>
           <coordinates>
             119.6615,-8.54433,0
           </coordinates>
         </Point>
       </Placemark>
       <Placemark>
         <name>Buffer Zone</name>
         <description><![CDATA[]]></description>
         <styleUrl>#FEATURES</styleUrl>
         <Point>
           <extrude>0</extrude>
           <altitudeMode>clampedToGround</altitudeMode>
           <coordinates>
             119.66267,-8.5245,0
           </coordinates>
         </Point>
       </Placemark>
       <Placemark>
         <name>Buffer Zone</name>
         <description><![CDATA[]]></description>
         <styleUrl>#FEATURES</styleUrl>
         <Point>
           <extrude>0</extrude>
           <altitudeMode>clampedToGround</altitudeMode>
           <coordinates>
             119.66267,-8.5235,0
           </coordinates>
         </Point>
       </Placemark>
       <Placemark>
         <name>Buffer Zone</name>
         <description><![CDATA[]]></description>
         <styleUrl>#FEATURES</styleUrl>
         <Point>
           <extrude>0</extrude>
           <altitudeMode>clampedToGround</altitudeMode>
           <coordinates>
             119.673,-8.55,0
           </coordinates>
         </Point>
       </Placemark>
       <Placemark>
         <name>Buffer Zone</name>
         <description><![CDATA[]]></description>
         <styleUrl>#FEATURES</styleUrl>
         <Point>
           <extrude>0</extrude>
           <altitudeMode>clampedToGround</altitudeMode>
           <coordinates>
             119.68533,-8.55367,0
           </coordinates>
         </Point>
       </Placemark>
       <Placemark>
         <name>Buffer Zone</name>
         <description><![CDATA[]]></description>
         <styleUrl>#FEATURES</styleUrl>
         <Point>
           <extrude>0</extrude>
           <altitudeMode>clampedToGround</altitudeMode>
           <coordinates>
             119.68533,-8.5775,0
           </coordinates>
         </Point>
       </Placemark>
       <Placemark>
         <name>Buffer Zone</name>
         <description><![CDATA[]]></description>
         <styleUrl>#FEATURES</styleUrl>
         <Point>
           <extrude>0</extrude>
           <altitudeMode>clampedToGround</altitudeMode>
           <coordinates>
             119.68533,-8.57733,0
           </coordinates>
         </Point>
       </Placemark>
       <Placemark>
         <name>Buffer Zone</name>
         <description><![CDATA[]]></description>
         <styleUrl>#FEATURES</styleUrl>
         <Point>
           <extrude>0</extrude>
           <altitudeMode>clampedToGround</altitudeMode>
           <coordinates>
             119.68567,-8.55617,0
           </coordinates>
         </Point>
       </Placemark>
       <Placemark>
         <name>Buffer Zone</name>
         <description><![CDATA[]]></description>
         <styleUrl>#FEATURES</styleUrl>
         <Point>
           <extrude>0</extrude>
           <altitudeMode>clampedToGround</altitudeMode>
           <coordinates>
             119.69717,-8.58733,0
           </coordinates>
         </Point>
       </Placemark>
       <Placemark>
         <name>Buffer Zone</name>
         <description><![CDATA[]]></description>
         <styleUrl>#FEATURES</styleUrl>
         <Point>
           <extrude>0</extrude>
           <altitudeMode>clampedToGround</altitudeMode>
           <coordinates>
             119.6975,-8.586,0
           </coordinates>
         </Point>
       </Placemark>
       <Placemark>
         <name>Buffer Zone</name>
         <description><![CDATA[]]></description>
         <styleUrl>#FEATURES</styleUrl>
         <Point>
           <extrude>0</extrude>
           <altitudeMode>clampedToGround</altitudeMode>
           <coordinates>
             119.70267,-8.5195,0
           </coordinates>
         </Point>
       </Placemark>
       <Placemark>
         <name>Buffer Zone</name>
         <description><![CDATA[]]></description>
         <styleUrl>#FEATURES</styleUrl>
         <Point>
           <extrude>0</extrude>
           <altitudeMode>clampedToGround</altitudeMode>
           <coordinates>
             119.70533,-8.518,0
           </coordinates>
         </Point>
       </Placemark>
       <Placemark>
         <name>Buffer Zone</name>
         <description><![CDATA[]]></description>
         <styleUrl>#FEATURES</styleUrl>
         <Point>
           <extrude>0</extrude>
           <altitudeMode>clampedToGround</altitudeMode>
           <coordinates>
             119.71867,-8.54683,0
           </coordinates>
         </Point>
       </Placemark>
       <Placemark>
         <name>Buffer Zone</name>
         <description><![CDATA[]]></description>
         <styleUrl>#FEATURES</styleUrl>
         <Point>
           <extrude>0</extrude>
           <altitudeMode>clampedToGround</altitudeMode>
           <coordinates>
             119.719,-8.54383,0
           </coordinates>
         </Point>
       </Placemark>
       <Placemark>
         <name>Buffer Zone</name>
         <description><![CDATA[]]></description>
         <styleUrl>#FEATURES</styleUrl>
         <Point>
           <extrude>0</extrude>
           <altitudeMode>clampedToGround</altitudeMode>
           <coordinates>
             119.73067,-8.562,0
           </coordinates>
         </Point>
       </Placemark>
       <Placemark>
         <name>Buffer Zone</name>
         <description><![CDATA[]]></description>
         <styleUrl>#FEATURES</styleUrl>
         <Point>
           <extrude>0</extrude>
           <altitudeMode>clampedToGround</altitudeMode>
           <coordinates>
             119.73317,-8.58767,0
           </coordinates>
         </Point>
       </Placemark>
       <Placemark>
         <name>Buffer Zone</name>
         <description><![CDATA[]]></description>
         <styleUrl>#FEATURES</styleUrl>
         <Point>
           <extrude>0</extrude>
           <altitudeMode>clampedToGround</altitudeMode>
           <coordinates>
             119.73367,-8.587,0
           </coordinates>
         </Point>
       </Placemark>
       <Placemark>
         <name>Buffer Zone</name>
         <description><![CDATA[]]></description>
         <styleUrl>#FEATURES</styleUrl>
         <Point>
           <extrude>0</extrude>
           <altitudeMode>clampedToGround</altitudeMode>
           <coordinates>
             119.734,-8.55633,0
           </coordinates>
         </Point>
       </Placemark>
       <Placemark>
         <name>Buffer Zone</name>
         <description><![CDATA[]]></description>
         <styleUrl>#FEATURES</styleUrl>
         <Point>
           <extrude>0</extrude>
           <altitudeMode>clampedToGround</altitudeMode>
           <coordinates>
             119.7565,-8.58683,0
           </coordinates>
         </Point>
       </Placemark>
       <Placemark>
         <name>Buffer Zone</name>
         <description><![CDATA[]]></description>
         <styleUrl>#FEATURES</styleUrl>
         <Point>
           <extrude>0</extrude>
           <altitudeMode>clampedToGround</altitudeMode>
           <coordinates>
             119.7575,-8.57367,0
           </coordinates>
         </Point>
       </Placemark>
       <Placemark>
         <name>Buffer Zone</name>
         <description><![CDATA[]]></description>
         <styleUrl>#FEATURES</styleUrl>
         <Point>
           <extrude>0</extrude>
           <altitudeMode>clampedToGround</altitudeMode>
           <coordinates>
             119.75933,-8.58683,0
           </coordinates>
         </Point>
       </Placemark>
       <Placemark>
         <name>Buffer Zone</name>
         <description><![CDATA[]]></description>
         <styleUrl>#FEATURES</styleUrl>
         <Point>
           <extrude>0</extrude>
           <altitudeMode>clampedToGround</altitudeMode>
           <coordinates>
             119.7595,-8.5705,0
           </coordinates>
         </Point>
       </Placemark>
       <Placemark>
         <name>Buffer Zone</name>
         <description><![CDATA[]]></description>
         <styleUrl>#FEATURES</styleUrl>
         <Point>
           <extrude>0</extrude>
           <altitudeMode>clampedToGround</altitudeMode>
           <coordinates>
             119.78683,-8.59233,0
           </coordinates>
         </Point>
       </Placemark>
       <Placemark>
         <name>Buffer Zone</name>
         <description><![CDATA[]]></description>
         <styleUrl>#FEATURES</styleUrl>
         <Point>
           <extrude>0</extrude>
           <altitudeMode>clampedToGround</altitudeMode>
           <coordinates>
             119.79117,-8.5925,0
           </coordinates>
         </Point>
       </Placemark>
       <Placemark>
         <name>Bugis Island</name>
         <description><![CDATA[]]></description>
         <styleUrl>#FEATURES</styleUrl>
         <Point>
           <extrude>0</extrude>
           <altitudeMode>clampedToGround</altitudeMode>
           <coordinates>
             119.55,-8.56667,0
           </coordinates>
         </Point>
       </Placemark>
       <Placemark>
         <name>Buguias Island</name>
         <description><![CDATA[]]></description>
         <styleUrl>#FEATURES</styleUrl>
         <Point>
           <extrude>0</extrude>
           <altitudeMode>clampedToGround</altitudeMode>
           <coordinates>
             118.85333,9.93,0
           </coordinates>
         </Point>
       </Placemark>
       <Placemark>
         <name>Bulalacao Bay</name>
         <description><![CDATA[]]></description>
         <styleUrl>#FEATURES</styleUrl>
         <Point>
           <extrude>0</extrude>
           <altitudeMode>clampedToGround</altitudeMode>
           <coordinates>
             121.35,12.31667,0
           </coordinates>
         </Point>
       </Placemark>
       <Placemark>
         <name>Bulalo</name>
         <description><![CDATA[]]></description>
         <styleUrl>#FEATURES</styleUrl>
         <Point>
           <extrude>0</extrude>
           <altitudeMode>clampedToGround</altitudeMode>
           <coordinates>
             123.63783,8.65967,0
           </coordinates>
         </Point>
       </Placemark>
       <Placemark>
         <name>Bulan Madu Gili Air</name>
         <description><![CDATA[]]></description>
         <styleUrl>#FEATURES</styleUrl>
         <Point>
           <extrude>0</extrude>
           <altitudeMode>clampedToGround</altitudeMode>
           <coordinates>
             116.091667,-8.356667,0
           </coordinates>
         </Point>
       </Placemark>
       <Placemark>
         <name>Buloh Island</name>
         <description><![CDATA[]]></description>
         <styleUrl>#FEATURES</styleUrl>
         <Point>
           <extrude>0</extrude>
           <altitudeMode>clampedToGround</altitudeMode>
           <coordinates>
             100.53333,4.01667,0
           </coordinates>
         </Point>
       </Placemark>
       <Placemark>
         <name>Bulubadiagan Island</name>
         <description><![CDATA[]]></description>
         <styleUrl>#FEATURES</styleUrl>
         <Point>
           <extrude>0</extrude>
           <altitudeMode>clampedToGround</altitudeMode>
           <coordinates>
             123.155,11.175,0
           </coordinates>
         </Point>
       </Placemark>
       <Placemark>
         <name>Bunakan</name>
         <description><![CDATA[]]></description>
         <styleUrl>#FEATURES</styleUrl>
         <Point>
           <extrude>0</extrude>
           <altitudeMode>clampedToGround</altitudeMode>
           <coordinates>
             123.70833,11.26833,0
           </coordinates>
         </Point>
       </Placemark>
       <Placemark>
         <name>Bunga Gamay Shoal_ Caubian Islands</name>
         <description><![CDATA[]]></description>
         <styleUrl>#FEATURES</styleUrl>
         <Point>
           <extrude>0</extrude>
           <altitudeMode>clampedToGround</altitudeMode>
           <coordinates>
             124.19525,10.264917,0
           </coordinates>
         </Point>
       </Placemark>
       <Placemark>
         <name>Buoy 13 *Selus*</name>
         <description><![CDATA[]]></description>
         <styleUrl>#FEATURES</styleUrl>
         <Point>
           <extrude>0</extrude>
           <altitudeMode>clampedToGround</altitudeMode>
           <coordinates>
             162.997222,5.257528,0
           </coordinates>
         </Point>
       </Placemark>
       <Placemark>
         <name>Buoy 16 *Inpuspusa*</name>
         <description><![CDATA[]]></description>
         <styleUrl>#FEATURES</styleUrl>
         <Point>
           <extrude>0</extrude>
           <altitudeMode>clampedToGround</altitudeMode>
           <coordinates>
             162.997139,5.265361,0
           </coordinates>
         </Point>
       </Placemark>
       <Placemark>
         <name>Buoy 17</name>
         <description><![CDATA[]]></description>
         <styleUrl>#FEATURES</styleUrl>
         <Point>
           <extrude>0</extrude>
           <altitudeMode>clampedToGround</altitudeMode>
           <coordinates>
             162.974444,5.268694,0
           </coordinates>
         </Point>
       </Placemark>
       <Placemark>
         <name>Buoy 18</name>
         <description><![CDATA[]]></description>
         <styleUrl>#FEATURES</styleUrl>
         <Point>
           <extrude>0</extrude>
           <altitudeMode>clampedToGround</altitudeMode>
           <coordinates>
             162,5,0
           </coordinates>
         </Point>
       </Placemark>
       <Placemark>
         <name>Buoy 21 Nefalil *Utwa*</name>
         <description><![CDATA[]]></description>
         <styleUrl>#FEATURES</styleUrl>
         <Point>
           <extrude>0</extrude>
           <altitudeMode>clampedToGround</altitudeMode>
           <coordinates>
             162.903222,5.268778,0
           </coordinates>
         </Point>
       </Placemark>
       <Placemark>
         <name>Buoy 21 Nefalil *Utwa*</name>
         <description><![CDATA[]]></description>
         <styleUrl>#FEATURES</styleUrl>
         <Point>
           <extrude>0</extrude>
           <altitudeMode>clampedToGround</altitudeMode>
           <coordinates>
             162.934944,5.283222,0
           </coordinates>
         </Point>
       </Placemark>
       <Placemark>
         <name>Buoy 23</name>
         <description><![CDATA[]]></description>
         <styleUrl>#FEATURES</styleUrl>
         <Point>
           <extrude>0</extrude>
           <altitudeMode>clampedToGround</altitudeMode>
           <coordinates>
             162.916983,5.271694,0
           </coordinates>
         </Point>
       </Placemark>
       <Placemark>
         <name>Buoy 27</name>
         <description><![CDATA[]]></description>
         <styleUrl>#FEATURES</styleUrl>
         <Point>
           <extrude>0</extrude>
           <altitudeMode>clampedToGround</altitudeMode>
           <coordinates>
             162.902,5.272639,0
           </coordinates>
         </Point>
       </Placemark>
       <Placemark>
         <name>Buoy 29 Sroac</name>
         <description><![CDATA[]]></description>
         <styleUrl>#FEATURES</styleUrl>
         <Point>
           <extrude>0</extrude>
           <altitudeMode>clampedToGround</altitudeMode>
           <coordinates>
             162.897889,5.295778,0
           </coordinates>
         </Point>
       </Placemark>
       <Placemark>
         <name>Buoy 39 *Shark Island*</name>
         <description><![CDATA[]]></description>
         <styleUrl>#FEATURES</styleUrl>
         <Point>
           <extrude>0</extrude>
           <altitudeMode>clampedToGround</altitudeMode>
           <coordinates>
             162.947139,5.35325,0
           </coordinates>
         </Point>
       </Placemark>
       <Placemark>
         <name>Buoy 4 Hoga Island</name>
         <description><![CDATA[]]></description>
         <styleUrl>#FEATURES</styleUrl>
         <Point>
           <extrude>0</extrude>
           <altitudeMode>clampedToGround</altitudeMode>
           <coordinates>
             123.753167,-5.461667,0
           </coordinates>
         </Point>
       </Placemark>
       <Placemark>
         <name>Buoy 4 Hoga Island</name>
         <description><![CDATA[]]></description>
         <styleUrl>#FEATURES</styleUrl>
         <Point>
           <extrude>0</extrude>
           <altitudeMode>clampedToGround</altitudeMode>
           <coordinates>
             123.748667,-5.448333,0
           </coordinates>
         </Point>
       </Placemark>
       <Placemark>
         <name>Buoy 5</name>
         <description><![CDATA[]]></description>
         <styleUrl>#FEATURES</styleUrl>
         <Point>
           <extrude>0</extrude>
           <altitudeMode>clampedToGround</altitudeMode>
           <coordinates>
             123.760278,-5.473333,0
           </coordinates>
         </Point>
       </Placemark>
       <Placemark>
         <name>Burias Point</name>
         <description><![CDATA[]]></description>
         <styleUrl>#FEATURES</styleUrl>
         <Point>
           <extrude>0</extrude>
           <altitudeMode>clampedToGround</altitudeMode>
           <coordinates>
             125.28333,5.66667,0
           </coordinates>
         </Point>
       </Placemark>
       <Placemark>
         <name>Burijar Point * Devil&amp;apos;s Point</name>
         <description><![CDATA[]]></description>
         <styleUrl>#FEATURES</styleUrl>
         <Point>
           <extrude>0</extrude>
           <altitudeMode>clampedToGround</altitudeMode>
           <coordinates>
             120.85,13.63333,0
           </coordinates>
         </Point>
       </Placemark>
       <Placemark>
         <name>Burung</name>
         <description><![CDATA[]]></description>
         <styleUrl>#FEATURES</styleUrl>
         <Point>
           <extrude>0</extrude>
           <altitudeMode>clampedToGround</altitudeMode>
           <coordinates>
             106.637222,-5.839167,0
           </coordinates>
         </Point>
       </Placemark>
       <Placemark>
         <name>Burung Island</name>
         <description><![CDATA[]]></description>
         <styleUrl>#FEATURES</styleUrl>
         <Point>
           <extrude>0</extrude>
           <altitudeMode>clampedToGround</altitudeMode>
           <coordinates>
             110.341806,-5.88875,0
           </coordinates>
         </Point>
       </Placemark>
       <Placemark>
         <name>Burung Island * Pulau Burung *</name>
         <description><![CDATA[]]></description>
         <styleUrl>#FEATURES</styleUrl>
         <Point>
           <extrude>0</extrude>
           <altitudeMode>clampedToGround</altitudeMode>
           <coordinates>
             101.88333,2.33333,0
           </coordinates>
         </Point>
       </Placemark>
       <Placemark>
         <name>Bush Island * Loleng *</name>
         <description><![CDATA[]]></description>
         <styleUrl>#FEATURES</styleUrl>
         <Point>
           <extrude>0</extrude>
           <altitudeMode>clampedToGround</altitudeMode>
           <coordinates>
             118.77167,9.925,0
           </coordinates>
         </Point>
       </Placemark>
       <Placemark>
         <name>Bush Reef</name>
         <description><![CDATA[]]></description>
         <styleUrl>#FEATURES</styleUrl>
         <Point>
           <extrude>0</extrude>
           <altitudeMode>clampedToGround</altitudeMode>
           <coordinates>
             114.262,22.44833,0
           </coordinates>
         </Point>
       </Placemark>
       <Placemark>
         <name>Buta</name>
         <description><![CDATA[]]></description>
         <styleUrl>#FEATURES</styleUrl>
         <Point>
           <extrude>0</extrude>
           <altitudeMode>clampedToGround</altitudeMode>
           <coordinates>
             122.45917,9.9795,0
           </coordinates>
         </Point>
       </Placemark>
       <Placemark>
         <name>Butauanan Island</name>
         <description><![CDATA[]]></description>
         <styleUrl>#FEATURES</styleUrl>
         <Point>
           <extrude>0</extrude>
           <altitudeMode>clampedToGround</altitudeMode>
           <coordinates>
             123.2915,14.11967,0
           </coordinates>
         </Point>
       </Placemark>
       <Placemark>
         <name>Buyong</name>
         <description><![CDATA[]]></description>
         <styleUrl>#FEATURES</styleUrl>
         <Point>
           <extrude>0</extrude>
           <altitudeMode>clampedToGround</altitudeMode>
           <coordinates>
             124.002778,10.285444,0
           </coordinates>
         </Point>
       </Placemark>
       <Placemark>
         <name>Buyong</name>
         <description><![CDATA[]]></description>
         <styleUrl>#FEATURES</styleUrl>
         <Point>
           <extrude>0</extrude>
           <altitudeMode>clampedToGround</altitudeMode>
           <coordinates>
             124.006972,10.284806,0
           </coordinates>
         </Point>
       </Placemark>
       <Placemark>
         <name>Ca�as Point</name>
         <description><![CDATA[]]></description>
         <styleUrl>#FEATURES</styleUrl>
         <Point>
           <extrude>0</extrude>
           <altitudeMode>clampedToGround</altitudeMode>
           <coordinates>
             120.38333,14.35,0
           </coordinates>
         </Point>
       </Placemark>
       <Placemark>
         <name>Ca�on Island * Kabog / Bat Island*</name>
         <description><![CDATA[]]></description>
         <styleUrl>#FEATURES</styleUrl>
         <Point>
           <extrude>0</extrude>
           <altitudeMode>clampedToGround</altitudeMode>
           <coordinates>
             118.76167,9.855,0
           </coordinates>
         </Point>
       </Placemark>
       <Placemark>
         <name>Cabalagnan</name>
         <description><![CDATA[]]></description>
         <styleUrl>#FEATURES</styleUrl>
         <Point>
           <extrude>0</extrude>
           <altitudeMode>clampedToGround</altitudeMode>
           <coordinates>
             125.20325,11.1195,0
           </coordinates>
         </Point>
       </Placemark>
       <Placemark>
         <name>Caban Cove</name>
         <description><![CDATA[]]></description>
         <styleUrl>#FEATURES</styleUrl>
         <Point>
           <extrude>0</extrude>
           <altitudeMode>clampedToGround</altitudeMode>
           <coordinates>
             120.84667,13.68667,0
           </coordinates>
         </Point>
       </Placemark>
       <Placemark>
         <name>Caban Island</name>
         <description><![CDATA[]]></description>
         <styleUrl>#FEATURES</styleUrl>
         <Point>
           <extrude>0</extrude>
           <altitudeMode>clampedToGround</altitudeMode>
           <coordinates>
             120.84167,13.68667,0
           </coordinates>
         </Point>
       </Placemark>
       <Placemark>
         <name>Cabarruyan Island</name>
         <description><![CDATA[]]></description>
         <styleUrl>#FEATURES</styleUrl>
         <Point>
           <extrude>0</extrude>
           <altitudeMode>clampedToGround</altitudeMode>
           <coordinates>
             119.96667,16.3,0
           </coordinates>
         </Point>
       </Placemark>
       <Placemark>
         <name>Cabgan Island</name>
         <description><![CDATA[]]></description>
         <styleUrl>#FEATURES</styleUrl>
         <Point>
           <extrude>0</extrude>
           <altitudeMode>clampedToGround</altitudeMode>
           <coordinates>
             123.60317,8.67233,0
           </coordinates>
         </Point>
       </Placemark>
       <Placemark>
         <name>Cabgan Island</name>
         <description><![CDATA[]]></description>
         <styleUrl>#FEATURES</styleUrl>
         <Point>
           <extrude>0</extrude>
           <altitudeMode>clampedToGround</altitudeMode>
           <coordinates>
             123.57833,8.66167,0
           </coordinates>
         </Point>
       </Placemark>
       <Placemark>
         <name>Cabilao Island</name>
         <description><![CDATA[]]></description>
         <styleUrl>#FEATURES</styleUrl>
         <Point>
           <extrude>0</extrude>
           <altitudeMode>clampedToGround</altitudeMode>
           <coordinates>
             123.76667,9.88333,0
           </coordinates>
         </Point>
       </Placemark>
       <Placemark>
         <name>Cablagan</name>
         <description><![CDATA[]]></description>
         <styleUrl>#FEATURES</styleUrl>
         <Point>
           <extrude>0</extrude>
           <altitudeMode>clampedToGround</altitudeMode>
           <coordinates>
             125.4,11.08333,0
           </coordinates>
         </Point>
       </Placemark>
       <Placemark>
         <name>Cabul-an Island</name>
         <description><![CDATA[]]></description>
         <styleUrl>#FEATURES</styleUrl>
         <Point>
           <extrude>0</extrude>
           <altitudeMode>clampedToGround</altitudeMode>
           <coordinates>
             124.025,10.15,0
           </coordinates>
         </Point>
       </Placemark>
       <Placemark>
         <name>Cabungan</name>
         <description><![CDATA[]]></description>
         <styleUrl>#FEATURES</styleUrl>
         <Point>
           <extrude>0</extrude>
           <altitudeMode>clampedToGround</altitudeMode>
           <coordinates>
             120.01667,16.3,0
           </coordinates>
         </Point>
       </Placemark>
       <Placemark>
         <name>Cabuyao</name>
         <description><![CDATA[]]></description>
         <styleUrl>#FEATURES</styleUrl>
         <Point>
           <extrude>0</extrude>
           <altitudeMode>clampedToGround</altitudeMode>
           <coordinates>
             121.75,13.88333,0
           </coordinates>
         </Point>
       </Placemark>
       <Placemark>
         <name>Cagayan Islands</name>
         <description><![CDATA[]]></description>
         <styleUrl>#FEATURES</styleUrl>
         <Point>
           <extrude>0</extrude>
           <altitudeMode>clampedToGround</altitudeMode>
           <coordinates>
             121.23333,9.6,0
           </coordinates>
         </Point>
       </Placemark>
       <Placemark>
         <name>Cagayan Islands</name>
         <description><![CDATA[]]></description>
         <styleUrl>#FEATURES</styleUrl>
         <Point>
           <extrude>0</extrude>
           <altitudeMode>clampedToGround</altitudeMode>
           <coordinates>
             121.25,9.71667,0
           </coordinates>
         </Point>
       </Placemark>
       <Placemark>
         <name>Cagayan Reef</name>
         <description><![CDATA[]]></description>
         <styleUrl>#FEATURES</styleUrl>
         <Point>
           <extrude>0</extrude>
           <altitudeMode>clampedToGround</altitudeMode>
           <coordinates>
             123.48333,10.93333,0
           </coordinates>
         </Point>
       </Placemark>
       <Placemark>
         <name>Cagbolo Bay</name>
         <description><![CDATA[]]></description>
         <styleUrl>#FEATURES</styleUrl>
         <Point>
           <extrude>0</extrude>
           <altitudeMode>clampedToGround</altitudeMode>
           <coordinates>
             123.83333,12.86567,0
           </coordinates>
         </Point>
       </Placemark>
       <Placemark>
         <name>Cagraray Island</name>
         <description><![CDATA[]]></description>
         <styleUrl>#FEATURES</styleUrl>
         <Point>
           <extrude>0</extrude>
           <altitudeMode>clampedToGround</altitudeMode>
           <coordinates>
             123.71667,13.34233,0
           </coordinates>
         </Point>
       </Placemark>
       <Placemark>
         <name>Calabagdong *shallow*</name>
         <description><![CDATA[]]></description>
         <styleUrl>#FEATURES</styleUrl>
         <Point>
           <extrude>0</extrude>
           <altitudeMode>clampedToGround</altitudeMode>
           <coordinates>
             119.675833,11.125833,0
           </coordinates>
         </Point>
       </Placemark>
       <Placemark>
         <name>Calabagnon Point</name>
         <description><![CDATA[]]></description>
         <styleUrl>#FEATURES</styleUrl>
         <Point>
           <extrude>0</extrude>
           <altitudeMode>clampedToGround</altitudeMode>
           <coordinates>
             122.575,10.41667,0
           </coordinates>
         </Point>
       </Placemark>
       <Placemark>
         <name>Calagnaan Island</name>
         <description><![CDATA[]]></description>
         <styleUrl>#FEATURES</styleUrl>
         <Point>
           <extrude>0</extrude>
           <altitudeMode>clampedToGround</altitudeMode>
           <coordinates>
             123.21667,11.48333,0
           </coordinates>
         </Point>
       </Placemark>
       <Placemark>
         <name>Calangawan</name>
         <description><![CDATA[]]></description>
         <styleUrl>#FEATURES</styleUrl>
         <Point>
           <extrude>0</extrude>
           <altitudeMode>clampedToGround</altitudeMode>
           <coordinates>
             124.8215,11.4245,0
           </coordinates>
         </Point>
       </Placemark>
       <Placemark>
         <name>Calaparan</name>
         <description><![CDATA[]]></description>
         <styleUrl>#FEATURES</styleUrl>
         <Point>
           <extrude>0</extrude>
           <altitudeMode>clampedToGround</altitudeMode>
           <coordinates>
             122.505,10.4,0
           </coordinates>
         </Point>
       </Placemark>
       <Placemark>
         <name>Calatagan</name>
         <description><![CDATA[]]></description>
         <styleUrl>#FEATURES</styleUrl>
         <Point>
           <extrude>0</extrude>
           <altitudeMode>clampedToGround</altitudeMode>
           <coordinates>
             120.61667,13.83333,0
           </coordinates>
         </Point>
       </Placemark>
       <Placemark>
         <name>Calatagan Island</name>
         <description><![CDATA[]]></description>
         <styleUrl>#FEATURES</styleUrl>
         <Point>
           <extrude>0</extrude>
           <altitudeMode>clampedToGround</altitudeMode>
           <coordinates>
             123.65,8.63333,0
           </coordinates>
         </Point>
       </Placemark>
       <Placemark>
         <name>Calatrava</name>
         <description><![CDATA[]]></description>
         <styleUrl>#FEATURES</styleUrl>
         <Point>
           <extrude>0</extrude>
           <altitudeMode>clampedToGround</altitudeMode>
           <coordinates>
             123.5,10.56667,0
           </coordinates>
         </Point>
       </Placemark>
       <Placemark>
         <name>Calauit Island</name>
         <description><![CDATA[]]></description>
         <styleUrl>#FEATURES</styleUrl>
         <Point>
           <extrude>0</extrude>
           <altitudeMode>clampedToGround</altitudeMode>
           <coordinates>
             119.9,12.3,0
           </coordinates>
         </Point>
       </Placemark>
       <Placemark>
         <name>Caliling</name>
         <description><![CDATA[]]></description>
         <styleUrl>#FEATURES</styleUrl>
         <Point>
           <extrude>0</extrude>
           <altitudeMode>clampedToGround</altitudeMode>
           <coordinates>
             122.46667,9.99167,0
           </coordinates>
         </Point>
       </Placemark>
       <Placemark>
         <name>Calituban Reef</name>
         <description><![CDATA[]]></description>
         <styleUrl>#FEATURES</styleUrl>
         <Point>
           <extrude>0</extrude>
           <altitudeMode>clampedToGround</altitudeMode>
           <coordinates>
             124.2955,10.2455,0
           </coordinates>
         </Point>
       </Placemark>
       <Placemark>
         <name>Calubi Point</name>
         <description><![CDATA[]]></description>
         <styleUrl>#FEATURES</styleUrl>
         <Point>
           <extrude>0</extrude>
           <altitudeMode>clampedToGround</altitudeMode>
           <coordinates>
             123.58333,8.65,0
           </coordinates>
         </Point>
       </Placemark>
       <Placemark>
         <name>Calumpang</name>
         <description><![CDATA[]]></description>
         <styleUrl>#FEATURES</styleUrl>
         <Point>
           <extrude>0</extrude>
           <altitudeMode>clampedToGround</altitudeMode>
           <coordinates>
             120.63333,14.26667,0
           </coordinates>
         </Point>
       </Placemark>
       <Placemark>
         <name>Calunangan</name>
         <description><![CDATA[]]></description>
         <styleUrl>#FEATURES</styleUrl>
         <Point>
           <extrude>0</extrude>
           <altitudeMode>clampedToGround</altitudeMode>
           <coordinates>
             124.541,10.90983,0
           </coordinates>
         </Point>
       </Placemark>
       <Placemark>
         <name>Camp Reef East</name>
         <description><![CDATA[]]></description>
         <styleUrl>#FEATURES</styleUrl>
         <Point>
           <extrude>0</extrude>
           <altitudeMode>clampedToGround</altitudeMode>
           <coordinates>
             117.126667,7.132667,0
           </coordinates>
         </Point>
       </Placemark>
       <Placemark>
         <name>Campomanes Bay</name>
         <description><![CDATA[]]></description>
         <styleUrl>#FEATURES</styleUrl>
         <Point>
           <extrude>0</extrude>
           <altitudeMode>clampedToGround</altitudeMode>
           <coordinates>
             122.4,9.69,0
           </coordinates>
         </Point>
       </Placemark>
       <Placemark>
         <name>Campuyo Reef</name>
         <description><![CDATA[]]></description>
         <styleUrl>#FEATURES</styleUrl>
         <Point>
           <extrude>0</extrude>
           <altitudeMode>clampedToGround</altitudeMode>
           <coordinates>
             123.16667,9.6,0
           </coordinates>
         </Point>
       </Placemark>
       <Placemark>
         <name>Camungyan Island</name>
         <description><![CDATA[]]></description>
         <styleUrl>#FEATURES</styleUrl>
         <Point>
           <extrude>0</extrude>
           <altitudeMode>clampedToGround</altitudeMode>
           <coordinates>
             118.76667,10.15,0
           </coordinates>
         </Point>
       </Placemark>
       <Placemark>
         <name>Cang-alwang</name>
         <description><![CDATA[]]></description>
         <styleUrl>#FEATURES</styleUrl>
         <Point>
           <extrude>0</extrude>
           <altitudeMode>clampedToGround</altitudeMode>
           <coordinates>
             123.41667,9.16667,0
           </coordinates>
         </Point>
       </Placemark>
       <Placemark>
         <name>Cang Cau Muoi</name>
         <description><![CDATA[]]></description>
         <styleUrl>#FEATURES</styleUrl>
         <Point>
           <extrude>0</extrude>
           <altitudeMode>clampedToGround</altitudeMode>
           <coordinates>
             108.905417,11.321583,0
           </coordinates>
         </Point>
       </Placemark>
       <Placemark>
         <name>Cangaluyan Island</name>
         <description><![CDATA[]]></description>
         <styleUrl>#FEATURES</styleUrl>
         <Point>
           <extrude>0</extrude>
           <altitudeMode>clampedToGround</altitudeMode>
           <coordinates>
             119.98653,16.37322,0
           </coordinates>
         </Point>
       </Placemark>
       <Placemark>
         <name>Cangaluyan Island</name>
         <description><![CDATA[]]></description>
         <styleUrl>#FEATURES</styleUrl>
         <Point>
           <extrude>0</extrude>
           <altitudeMode>clampedToGround</altitudeMode>
           <coordinates>
             120,16.3,0
           </coordinates>
         </Point>
       </Placemark>
       <Placemark>
         <name>Canim</name>
         <description><![CDATA[]]></description>
         <styleUrl>#FEATURES</styleUrl>
         <Point>
           <extrude>0</extrude>
           <altitudeMode>clampedToGround</altitudeMode>
           <coordinates>
             123.6,8.65,0
           </coordinates>
         </Point>
       </Placemark>
       <Placemark>
         <name>Canimo Island</name>
         <description><![CDATA[]]></description>
         <styleUrl>#FEATURES</styleUrl>
         <Point>
           <extrude>0</extrude>
           <altitudeMode>clampedToGround</altitudeMode>
           <coordinates>
             123.06383,14.101,0
           </coordinates>
         </Point>
       </Placemark>
       <Placemark>
         <name>Caniogan</name>
         <description><![CDATA[]]></description>
         <styleUrl>#FEATURES</styleUrl>
         <Point>
           <extrude>0</extrude>
           <altitudeMode>clampedToGround</altitudeMode>
           <coordinates>
             120.01667,16.23333,0
           </coordinates>
         </Point>
       </Placemark>
       <Placemark>
         <name>Canipo Island</name>
         <description><![CDATA[]]></description>
         <styleUrl>#FEATURES</styleUrl>
         <Point>
           <extrude>0</extrude>
           <altitudeMode>clampedToGround</altitudeMode>
           <coordinates>
             120.95,10.98333,0
           </coordinates>
         </Point>
       </Placemark>
       <Placemark>
         <name>Cannan</name>
         <description><![CDATA[]]></description>
         <styleUrl>#FEATURES</styleUrl>
         <Point>
           <extrude>0</extrude>
           <altitudeMode>clampedToGround</altitudeMode>
           <coordinates>
             150.14167,-20.48333,0
           </coordinates>
         </Point>
       </Placemark>
       <Placemark>
         <name>Canton Island</name>
         <description><![CDATA[]]></description>
         <styleUrl>#FEATURES</styleUrl>
         <Point>
           <extrude>0</extrude>
           <altitudeMode>clampedToGround</altitudeMode>
           <coordinates>
             123.10667,14.08167,0
           </coordinates>
         </Point>
       </Placemark>
       <Placemark>
         <name>Caomen Island</name>
         <description><![CDATA[]]></description>
         <styleUrl>#FEATURES</styleUrl>
         <Point>
           <extrude>0</extrude>
           <altitudeMode>clampedToGround</altitudeMode>
           <coordinates>
             123.97167,10.11667,0
           </coordinates>
         </Point>
       </Placemark>
       <Placemark>
         <name>Capalos</name>
         <description><![CDATA[]]></description>
         <styleUrl>#FEATURES</styleUrl>
         <Point>
           <extrude>0</extrude>
           <altitudeMode>clampedToGround</altitudeMode>
           <coordinates>
             121.7,13.85,0
           </coordinates>
         </Point>
       </Placemark>
       <Placemark>
         <name>Capayas Island, Lopez Jaena</name>
         <description><![CDATA[]]></description>
         <styleUrl>#FEATURES</styleUrl>
         <Point>
           <extrude>0</extrude>
           <altitudeMode>clampedToGround</altitudeMode>
           <coordinates>
             123.76333,8.58833,0
           </coordinates>
         </Point>
       </Placemark>
       <Placemark>
         <name>Cape d&amp;apos;Aguilar MPA  A</name>
         <description><![CDATA[]]></description>
         <styleUrl>#FEATURES</styleUrl>
         <Point>
           <extrude>0</extrude>
           <altitudeMode>clampedToGround</altitudeMode>
           <coordinates>
             114.15,22.12,0
           </coordinates>
         </Point>
       </Placemark>
       <Placemark>
         <name>Cape Enga�o</name>
         <description><![CDATA[]]></description>
         <styleUrl>#FEATURES</styleUrl>
         <Point>
           <extrude>0</extrude>
           <altitudeMode>clampedToGround</altitudeMode>
           <coordinates>
             122.1337,18.58013,0
           </coordinates>
         </Point>
       </Placemark>
       <Placemark>
         <name>Cape Enga�o</name>
         <description><![CDATA[]]></description>
         <styleUrl>#FEATURES</styleUrl>
         <Point>
           <extrude>0</extrude>
           <altitudeMode>clampedToGround</altitudeMode>
           <coordinates>
             122.13333,18.58333,0
           </coordinates>
         </Point>
       </Placemark>
       <Placemark>
         <name>Cape Hewsner</name>
         <description><![CDATA[]]></description>
         <styleUrl>#FEATURES</styleUrl>
         <Point>
           <extrude>0</extrude>
           <altitudeMode>clampedToGround</altitudeMode>
           <coordinates>
             150.206472,-5.093278,0
           </coordinates>
         </Point>
       </Placemark>
       <Placemark>
         <name>Cape Rachado * Tanjung Tuan *</name>
         <description><![CDATA[]]></description>
         <styleUrl>#FEATURES</styleUrl>
         <Point>
           <extrude>0</extrude>
           <altitudeMode>clampedToGround</altitudeMode>
           <coordinates>
             101.83333,2.4,0
           </coordinates>
         </Point>
       </Placemark>
       <Placemark>
         <name>Cape Santiago</name>
         <description><![CDATA[]]></description>
         <styleUrl>#FEATURES</styleUrl>
         <Point>
           <extrude>0</extrude>
           <altitudeMode>clampedToGround</altitudeMode>
           <coordinates>
             120.63333,13.76667,0
           </coordinates>
         </Point>
       </Placemark>
       <Placemark>
         <name>Capitancillo</name>
         <description><![CDATA[]]></description>
         <styleUrl>#FEATURES</styleUrl>
         <Point>
           <extrude>0</extrude>
           <altitudeMode>clampedToGround</altitudeMode>
           <coordinates>
             124.102361,10.989917,0
           </coordinates>
         </Point>
       </Placemark>
       <Placemark>
         <name>Capitancillo Transect 1</name>
         <description><![CDATA[]]></description>
         <styleUrl>#FEATURES</styleUrl>
         <Point>
           <extrude>0</extrude>
           <altitudeMode>clampedToGround</altitudeMode>
           <coordinates>
             124.106972,10.991611,0
           </coordinates>
         </Point>
       </Placemark>
       <Placemark>
         <name>Capitancillo Transect 2</name>
         <description><![CDATA[]]></description>
         <styleUrl>#FEATURES</styleUrl>
         <Point>
           <extrude>0</extrude>
           <altitudeMode>clampedToGround</altitudeMode>
           <coordinates>
             124.107083,10.990722,0
           </coordinates>
         </Point>
       </Placemark>
       <Placemark>
         <name>Capitancillo Transect 4</name>
         <description><![CDATA[]]></description>
         <styleUrl>#FEATURES</styleUrl>
         <Point>
           <extrude>0</extrude>
           <altitudeMode>clampedToGround</altitudeMode>
           <coordinates>
             124.106556,10.985333,0
           </coordinates>
         </Point>
       </Placemark>
       <Placemark>
         <name>Capitancillo Transect 5</name>
         <description><![CDATA[]]></description>
         <styleUrl>#FEATURES</styleUrl>
         <Point>
           <extrude>0</extrude>
           <altitudeMode>clampedToGround</altitudeMode>
           <coordinates>
             124.104306,10.986167,0
           </coordinates>
         </Point>
       </Placemark>
       <Placemark>
         <name>Capones Island * Capon Grande *</name>
         <description><![CDATA[]]></description>
         <styleUrl>#FEATURES</styleUrl>
         <Point>
           <extrude>0</extrude>
           <altitudeMode>clampedToGround</altitudeMode>
           <coordinates>
             120.01667,14.91667,0
           </coordinates>
         </Point>
       </Placemark>
       <Placemark>
         <name>Capuluan Reef</name>
         <description><![CDATA[]]></description>
         <styleUrl>#FEATURES</styleUrl>
         <Point>
           <extrude>0</extrude>
           <altitudeMode>clampedToGround</altitudeMode>
           <coordinates>
             122.56188,13.81845,0
           </coordinates>
         </Point>
       </Placemark>
       <Placemark>
         <name>Capuluan Reef</name>
         <description><![CDATA[]]></description>
         <styleUrl>#FEATURES</styleUrl>
         <Point>
           <extrude>0</extrude>
           <altitudeMode>clampedToGround</altitudeMode>
           <coordinates>
             122.56667,13.78333,0
           </coordinates>
         </Point>
       </Placemark>
       <Placemark>
         <name>Carabao Island</name>
         <description><![CDATA[]]></description>
         <styleUrl>#FEATURES</styleUrl>
         <Point>
           <extrude>0</extrude>
           <altitudeMode>clampedToGround</altitudeMode>
           <coordinates>
             120.61667,14.26667,0
           </coordinates>
         </Point>
       </Placemark>
       <Placemark>
         <name>Caranan</name>
         <description><![CDATA[]]></description>
         <styleUrl>#FEATURES</styleUrl>
         <Point>
           <extrude>0</extrude>
           <altitudeMode>clampedToGround</altitudeMode>
           <coordinates>
             122.99127,13.51948,0
           </coordinates>
         </Point>
       </Placemark>
       <Placemark>
         <name>Caranan</name>
         <description><![CDATA[]]></description>
         <styleUrl>#FEATURES</styleUrl>
         <Point>
           <extrude>0</extrude>
           <altitudeMode>clampedToGround</altitudeMode>
           <coordinates>
             122.99133,13.5195,0
           </coordinates>
         </Point>
       </Placemark>
       <Placemark>
         <name>Carbin Reef</name>
         <description><![CDATA[]]></description>
         <styleUrl>#FEATURES</styleUrl>
         <Point>
           <extrude>0</extrude>
           <altitudeMode>clampedToGround</altitudeMode>
           <coordinates>
             123.46667,10.98333,0
           </coordinates>
         </Point>
       </Placemark>
       <Placemark>
         <name>Carcar</name>
         <description><![CDATA[]]></description>
         <styleUrl>#FEATURES</styleUrl>
         <Point>
           <extrude>0</extrude>
           <altitudeMode>clampedToGround</altitudeMode>
           <coordinates>
             123.7,10.06667,0
           </coordinates>
         </Point>
       </Placemark>
       <Placemark>
         <name>Caringo Island</name>
         <description><![CDATA[]]></description>
         <styleUrl>#FEATURES</styleUrl>
         <Point>
           <extrude>0</extrude>
           <altitudeMode>clampedToGround</altitudeMode>
           <coordinates>
             123.1,14.0375,0
           </coordinates>
         </Point>
       </Placemark>
       <Placemark>
         <name>Carmen Shoal</name>
         <description><![CDATA[]]></description>
         <styleUrl>#FEATURES</styleUrl>
         <Point>
           <extrude>0</extrude>
           <altitudeMode>clampedToGround</altitudeMode>
           <coordinates>
             123.33333,11.03333,0
           </coordinates>
         </Point>
       </Placemark>
       <Placemark>
         <name>Carter</name>
         <description><![CDATA[]]></description>
         <styleUrl>#FEATURES</styleUrl>
         <Point>
           <extrude>0</extrude>
           <altitudeMode>clampedToGround</altitudeMode>
           <coordinates>
             145.58198,-14.52352,0
           </coordinates>
         </Point>
       </Placemark>
       <Placemark>
         <name>Carter</name>
         <description><![CDATA[]]></description>
         <styleUrl>#FEATURES</styleUrl>
         <Point>
           <extrude>0</extrude>
           <altitudeMode>clampedToGround</altitudeMode>
           <coordinates>
             145.58333,-14.55,0
           </coordinates>
         </Point>
       </Placemark>
       <Placemark>
         <name>Casapsapan Bay</name>
         <description><![CDATA[]]></description>
         <styleUrl>#FEATURES</styleUrl>
         <Point>
           <extrude>0</extrude>
           <altitudeMode>clampedToGround</altitudeMode>
           <coordinates>
             122.215,16.309,0
           </coordinates>
         </Point>
       </Placemark>
       <Placemark>
         <name>Casapsapan Bay</name>
         <description><![CDATA[]]></description>
         <styleUrl>#FEATURES</styleUrl>
         <Point>
           <extrude>0</extrude>
           <altitudeMode>clampedToGround</altitudeMode>
           <coordinates>
             122.21667,16.31667,0
           </coordinates>
         </Point>
       </Placemark>
       <Placemark>
         <name>Cascade</name>
         <description><![CDATA[]]></description>
         <styleUrl>#FEATURES</styleUrl>
         <Point>
           <extrude>0</extrude>
           <altitudeMode>clampedToGround</altitudeMode>
           <coordinates>
             167.015,-22.296667,0
           </coordinates>
         </Point>
       </Placemark>
       <Placemark>
         <name>Castaway Cut</name>
         <description><![CDATA[]]></description>
         <styleUrl>#FEATURES</styleUrl>
         <Point>
           <extrude>0</extrude>
           <altitudeMode>clampedToGround</altitudeMode>
           <coordinates>
             177.121389,-17.721667,0
           </coordinates>
         </Point>
       </Placemark>
       <Placemark>
         <name>Castaway Cut</name>
         <description><![CDATA[]]></description>
         <styleUrl>#FEATURES</styleUrl>
         <Point>
           <extrude>0</extrude>
           <altitudeMode>clampedToGround</altitudeMode>
           <coordinates>
             177.121111,-17.722778,0
           </coordinates>
         </Point>
       </Placemark>
       <Placemark>
         <name>Castaway House Reef</name>
         <description><![CDATA[]]></description>
         <styleUrl>#FEATURES</styleUrl>
         <Point>
           <extrude>0</extrude>
           <altitudeMode>clampedToGround</altitudeMode>
           <coordinates>
             176.873056,-17.731389,0
           </coordinates>
         </Point>
       </Placemark>
       <Placemark>
         <name>Castaway Pinnacles</name>
         <description><![CDATA[]]></description>
         <styleUrl>#FEATURES</styleUrl>
         <Point>
           <extrude>0</extrude>
           <altitudeMode>clampedToGround</altitudeMode>
           <coordinates>
             177.108833,-17.727667,0
           </coordinates>
         </Point>
       </Placemark>
       <Placemark>
         <name>Castaway Resort House Reef</name>
         <description><![CDATA[]]></description>
         <styleUrl>#FEATURES</styleUrl>
         <Point>
           <extrude>0</extrude>
           <altitudeMode>clampedToGround</altitudeMode>
           <coordinates>
             177.126389,-17.733333,0
           </coordinates>
         </Point>
       </Placemark>
       <Placemark>
         <name>Castaway Wall</name>
         <description><![CDATA[]]></description>
         <styleUrl>#FEATURES</styleUrl>
         <Point>
           <extrude>0</extrude>
           <altitudeMode>clampedToGround</altitudeMode>
           <coordinates>
             177.140556,-17.735556,0
           </coordinates>
         </Point>
       </Placemark>
       <Placemark>
         <name>Castaway Wall</name>
         <description><![CDATA[]]></description>
         <styleUrl>#FEATURES</styleUrl>
         <Point>
           <extrude>0</extrude>
           <altitudeMode>clampedToGround</altitudeMode>
           <coordinates>
             177.14,-17.736667,0
           </coordinates>
         </Point>
       </Placemark>
       <Placemark>
         <name>Casy</name>
         <description><![CDATA[]]></description>
         <styleUrl>#FEATURES</styleUrl>
         <Point>
           <extrude>0</extrude>
           <altitudeMode>clampedToGround</altitudeMode>
           <coordinates>
             166.847222,-22.356111,0
           </coordinates>
         </Point>
       </Placemark>
       <Placemark>
         <name>Cat Ba</name>
         <description><![CDATA[]]></description>
         <styleUrl>#FEATURES</styleUrl>
         <Point>
           <extrude>0</extrude>
           <altitudeMode>clampedToGround</altitudeMode>
           <coordinates>
             107.058333,20.738889,0
           </coordinates>
         </Point>
       </Placemark>
       <Placemark>
         <name>Catmon Bay *deep*</name>
         <description><![CDATA[]]></description>
         <styleUrl>#FEATURES</styleUrl>
         <Point>
           <extrude>0</extrude>
           <altitudeMode>clampedToGround</altitudeMode>
           <coordinates>
             122.502222,9.545556,0
           </coordinates>
         </Point>
       </Placemark>
       <Placemark>
         <name>Catmon Bay *shallow*</name>
         <description><![CDATA[]]></description>
         <styleUrl>#FEATURES</styleUrl>
         <Point>
           <extrude>0</extrude>
           <altitudeMode>clampedToGround</altitudeMode>
           <coordinates>
             122.446111,9.618611,0
           </coordinates>
         </Point>
       </Placemark>
       <Placemark>
         <name>Cauit Point</name>
         <description><![CDATA[]]></description>
         <styleUrl>#FEATURES</styleUrl>
         <Point>
           <extrude>0</extrude>
           <altitudeMode>clampedToGround</altitudeMode>
           <coordinates>
             121.96667,12.26667,0
           </coordinates>
         </Point>
       </Placemark>
       <Placemark>
         <name>Cavili Island</name>
         <description><![CDATA[]]></description>
         <styleUrl>#FEATURES</styleUrl>
         <Point>
           <extrude>0</extrude>
           <altitudeMode>clampedToGround</altitudeMode>
           <coordinates>
             120.75,9.21667,0
           </coordinates>
         </Point>
       </Placemark>
       <Placemark>
         <name>Cavite</name>
         <description><![CDATA[]]></description>
         <styleUrl>#FEATURES</styleUrl>
         <Point>
           <extrude>0</extrude>
           <altitudeMode>clampedToGround</altitudeMode>
           <coordinates>
             123.5,8.66667,0
           </coordinates>
         </Point>
       </Placemark>
       <Placemark>
         <name>Caylabne Point * Marbella *</name>
         <description><![CDATA[]]></description>
         <styleUrl>#FEATURES</styleUrl>
         <Point>
           <extrude>0</extrude>
           <altitudeMode>clampedToGround</altitudeMode>
           <coordinates>
             120.61667,14.21667,0
           </coordinates>
         </Point>
       </Placemark>
       <Placemark>
         <name>CDCP Pier</name>
         <description><![CDATA[]]></description>
         <styleUrl>#FEATURES</styleUrl>
         <Point>
           <extrude>0</extrude>
           <altitudeMode>clampedToGround</altitudeMode>
           <coordinates>
             122.63867,9.40683,0
           </coordinates>
         </Point>
       </Placemark>
       <Placemark>
         <name>Cebu</name>
         <description><![CDATA[]]></description>
         <styleUrl>#FEATURES</styleUrl>
         <Point>
           <extrude>0</extrude>
           <altitudeMode>clampedToGround</altitudeMode>
           <coordinates>
             123.98333,10.36667,0
           </coordinates>
         </Point>
       </Placemark>
       <Placemark>
         <name>Cebu Pacific Resort 1</name>
         <description><![CDATA[]]></description>
         <styleUrl>#FEATURES</styleUrl>
         <Point>
           <extrude>0</extrude>
           <altitudeMode>clampedToGround</altitudeMode>
           <coordinates>
             123.974167,10.251333,0
           </coordinates>
         </Point>
       </Placemark>
       <Placemark>
         <name>Cebu Pacific Resort 2</name>
         <description><![CDATA[]]></description>
         <styleUrl>#FEATURES</styleUrl>
         <Point>
           <extrude>0</extrude>
           <altitudeMode>clampedToGround</altitudeMode>
           <coordinates>
             123.971556,10.249361,0
           </coordinates>
         </Point>
       </Placemark>
       <Placemark>
         <name>Cemara Kecil Island</name>
         <description><![CDATA[]]></description>
         <styleUrl>#FEATURES</styleUrl>
         <Point>
           <extrude>0</extrude>
           <altitudeMode>clampedToGround</altitudeMode>
           <coordinates>
             110.373056,-5.8325,0
           </coordinates>
         </Point>
       </Placemark>
       <Placemark>
         <name>Cemetary Reef</name>
         <description><![CDATA[]]></description>
         <styleUrl>#FEATURES</styleUrl>
         <Point>
           <extrude>0</extrude>
           <altitudeMode>clampedToGround</altitudeMode>
           <coordinates>
             134.492972,7.314278,0
           </coordinates>
         </Point>
       </Placemark>
       <Placemark>
         <name>Centro Site 1 *deep*</name>
         <description><![CDATA[]]></description>
         <styleUrl>#FEATURES</styleUrl>
         <Point>
           <extrude>0</extrude>
           <altitudeMode>clampedToGround</altitudeMode>
           <coordinates>
             124.106972,11.320083,0
           </coordinates>
         </Point>
       </Placemark>
       <Placemark>
         <name>Centro Site 1*shallow*</name>
         <description><![CDATA[]]></description>
         <styleUrl>#FEATURES</styleUrl>
         <Point>
           <extrude>0</extrude>
           <altitudeMode>clampedToGround</altitudeMode>
           <coordinates>
             124.111528,11.322111,0
           </coordinates>
         </Point>
       </Placemark>
       <Placemark>
         <name>Centro Site 2 *deep*</name>
         <description><![CDATA[]]></description>
         <styleUrl>#FEATURES</styleUrl>
         <Point>
           <extrude>0</extrude>
           <altitudeMode>clampedToGround</altitudeMode>
           <coordinates>
             124.107333,11.319667,0
           </coordinates>
         </Point>
       </Placemark>
       <Placemark>
         <name>Centro Site 2 *shallow*</name>
         <description><![CDATA[]]></description>
         <styleUrl>#FEATURES</styleUrl>
         <Point>
           <extrude>0</extrude>
           <altitudeMode>clampedToGround</altitudeMode>
           <coordinates>
             124.111667,11.322056,0
           </coordinates>
         </Point>
       </Placemark>
       <Placemark>
         <name>Chagar Hutan</name>
         <description><![CDATA[]]></description>
         <styleUrl>#FEATURES</styleUrl>
         <Point>
           <extrude>0</extrude>
           <altitudeMode>clampedToGround</altitudeMode>
           <coordinates>
             103.007222,5.814444,0
           </coordinates>
         </Point>
       </Placemark>
       <Placemark>
         <name>Chagar Hutang *R2*</name>
         <description><![CDATA[]]></description>
         <styleUrl>#FEATURES</styleUrl>
         <Point>
           <extrude>0</extrude>
           <altitudeMode>clampedToGround</altitudeMode>
           <coordinates>
             115.006944,5.814444,0
           </coordinates>
         </Point>
       </Placemark>
       <Placemark>
         <name>Challenger Bay</name>
         <description><![CDATA[]]></description>
         <styleUrl>#FEATURES</styleUrl>
         <Point>
           <extrude>0</extrude>
           <altitudeMode>clampedToGround</altitudeMode>
           <coordinates>
             145.756333,-14.917,0
           </coordinates>
         </Point>
       </Placemark>
       <Placemark>
         <name>Challenger Bay</name>
         <description><![CDATA[]]></description>
         <styleUrl>#FEATURES</styleUrl>
         <Point>
           <extrude>0</extrude>
           <altitudeMode>clampedToGround</altitudeMode>
           <coordinates>
             145.690833,-14.915556,0
           </coordinates>
         </Point>
       </Placemark>
       <Placemark>
         <name>Challenger Bay</name>
         <description><![CDATA[]]></description>
         <styleUrl>#FEATURES</styleUrl>
         <Point>
           <extrude>0</extrude>
           <altitudeMode>clampedToGround</altitudeMode>
           <coordinates>
             145.689667,-14.917,0
           </coordinates>
         </Point>
       </Placemark>
       <Placemark>
         <name>Challenger Reef</name>
         <description><![CDATA[]]></description>
         <styleUrl>#FEATURES</styleUrl>
         <Point>
           <extrude>0</extrude>
           <altitudeMode>clampedToGround</altitudeMode>
           <coordinates>
             123.28333,8.66667,0
           </coordinates>
         </Point>
       </Placemark>
       <Placemark>
         <name>Chalok Bankao Bay</name>
         <description><![CDATA[]]></description>
         <styleUrl>#FEATURES</styleUrl>
         <Point>
           <extrude>0</extrude>
           <altitudeMode>clampedToGround</altitudeMode>
           <coordinates>
             99.81167,10.04,0
           </coordinates>
         </Point>
       </Placemark>
       <Placemark>
         <name>Chambers Reef</name>
         <description><![CDATA[]]></description>
         <styleUrl>#FEATURES</styleUrl>
         <Point>
           <extrude>0</extrude>
           <altitudeMode>clampedToGround</altitudeMode>
           <coordinates>
             117.8471,6.505,0
           </coordinates>
         </Point>
       </Placemark>
       <Placemark>
         <name>Chanbeen</name>
         <description><![CDATA[]]></description>
         <styleUrl>#FEATURES</styleUrl>
         <Point>
           <extrude>0</extrude>
           <altitudeMode>clampedToGround</altitudeMode>
           <coordinates>
             121.558333,23.333333,0
           </coordinates>
         </Point>
       </Placemark>
       <Placemark>
         <name>Charity</name>
         <description><![CDATA[]]></description>
         <styleUrl>#FEATURES</styleUrl>
         <Point>
           <extrude>0</extrude>
           <altitudeMode>clampedToGround</altitudeMode>
           <coordinates>
             148.33333,-19.36667,0
           </coordinates>
         </Point>
       </Placemark>
       <Placemark>
         <name>Chek Chau</name>
         <description><![CDATA[]]></description>
         <styleUrl>#FEATURES</styleUrl>
         <Point>
           <extrude>0</extrude>
           <altitudeMode>clampedToGround</altitudeMode>
           <coordinates>
             114.35333,22.50267,0
           </coordinates>
         </Point>
       </Placemark>
       <Placemark>
         <name>Chermain&amp;apos;s Reef</name>
         <description><![CDATA[]]></description>
         <styleUrl>#FEATURES</styleUrl>
         <Point>
           <extrude>0</extrude>
           <altitudeMode>clampedToGround</altitudeMode>
           <coordinates>
             150.106167,-5.106167,0
           </coordinates>
         </Point>
       </Placemark>
       <Placemark>
         <name>Chicken</name>
         <description><![CDATA[]]></description>
         <styleUrl>#FEATURES</styleUrl>
         <Point>
           <extrude>0</extrude>
           <altitudeMode>clampedToGround</altitudeMode>
           <coordinates>
             147.7217,-18.65212,0
           </coordinates>
         </Point>
       </Placemark>
       <Placemark>
         <name>Chicken</name>
         <description><![CDATA[]]></description>
         <styleUrl>#FEATURES</styleUrl>
         <Point>
           <extrude>0</extrude>
           <altitudeMode>clampedToGround</altitudeMode>
           <coordinates>
             147.70833,-18.65833,0
           </coordinates>
         </Point>
       </Placemark>
       <Placemark>
         <name>Chim Chim</name>
         <description><![CDATA[]]></description>
         <styleUrl>#FEATURES</styleUrl>
         <Point>
           <extrude>0</extrude>
           <altitudeMode>clampedToGround</altitudeMode>
           <coordinates>
             106.648056,8.877222,0
           </coordinates>
         </Point>
       </Placemark>
       <Placemark>
         <name>Chin-chiao-wan</name>
         <description><![CDATA[]]></description>
         <styleUrl>#FEATURES</styleUrl>
         <Point>
           <extrude>0</extrude>
           <altitudeMode>clampedToGround</altitudeMode>
           <coordinates>
             120.66667,21.91667,0
           </coordinates>
         </Point>
       </Placemark>
       <Placemark>
         <name>Chinaman</name>
         <description><![CDATA[]]></description>
         <styleUrl>#FEATURES</styleUrl>
         <Point>
           <extrude>0</extrude>
           <altitudeMode>clampedToGround</altitudeMode>
           <coordinates>
             152.66857,-21.99795,0
           </coordinates>
         </Point>
       </Placemark>
       <Placemark>
         <name>Chinaman</name>
         <description><![CDATA[]]></description>
         <styleUrl>#FEATURES</styleUrl>
         <Point>
           <extrude>0</extrude>
           <altitudeMode>clampedToGround</altitudeMode>
           <coordinates>
             152.65833,-22.00833,0
           </coordinates>
         </Point>
       </Placemark>
       <Placemark>
         <name>Chun Island  * Koh Chun *</name>
         <description><![CDATA[]]></description>
         <styleUrl>#FEATURES</styleUrl>
         <Point>
           <extrude>0</extrude>
           <altitudeMode>clampedToGround</altitudeMode>
           <coordinates>
             101.45,12.56667,0
           </coordinates>
         </Point>
       </Placemark>
       <Placemark>
         <name>Ciminaytoy Point * Siminitay *</name>
         <description><![CDATA[]]></description>
         <styleUrl>#FEATURES</styleUrl>
         <Point>
           <extrude>0</extrude>
           <altitudeMode>clampedToGround</altitudeMode>
           <coordinates>
             119.41167,11.10833,0
           </coordinates>
         </Point>
       </Placemark>
       <Placemark>
         <name>Clam Beds</name>
         <description><![CDATA[]]></description>
         <styleUrl>#FEATURES</styleUrl>
         <Point>
           <extrude>0</extrude>
           <altitudeMode>clampedToGround</altitudeMode>
           <coordinates>
             145.763222,-15.396806,0
           </coordinates>
         </Point>
       </Placemark>
       <Placemark>
         <name>Clam Beds</name>
         <description><![CDATA[]]></description>
         <styleUrl>#FEATURES</styleUrl>
         <Point>
           <extrude>0</extrude>
           <altitudeMode>clampedToGround</altitudeMode>
           <coordinates>
             145.778833,-15.514167,0
           </coordinates>
         </Point>
       </Placemark>
       <Placemark>
         <name>Clara Island</name>
         <description><![CDATA[]]></description>
         <styleUrl>#FEATURES</styleUrl>
         <Point>
           <extrude>0</extrude>
           <altitudeMode>clampedToGround</altitudeMode>
           <coordinates>
             122.53333,9.43333,0
           </coordinates>
         </Point>
       </Placemark>
       <Placemark>
         <name>Club House</name>
         <description><![CDATA[]]></description>
         <styleUrl>#FEATURES</styleUrl>
         <Point>
           <extrude>0</extrude>
           <altitudeMode>clampedToGround</altitudeMode>
           <coordinates>
             120.61917,14.003,0
           </coordinates>
         </Point>
       </Placemark>
       <Placemark>
         <name>Club Med *fringing reef*</name>
         <description><![CDATA[]]></description>
         <styleUrl>#FEATURES</styleUrl>
         <Point>
           <extrude>0</extrude>
           <altitudeMode>clampedToGround</altitudeMode>
           <coordinates>
             -151.728194,-16.529667,0
           </coordinates>
         </Point>
       </Placemark>
       <Placemark>
         <name>Coaming Fish Sanctuary</name>
         <description><![CDATA[]]></description>
         <styleUrl>#FEATURES</styleUrl>
         <Point>
           <extrude>0</extrude>
           <altitudeMode>clampedToGround</altitudeMode>
           <coordinates>
             123.968056,10.106917,0
           </coordinates>
         </Point>
       </Placemark>
       <Placemark>
         <name>Coast</name>
         <description><![CDATA[]]></description>
         <styleUrl>#FEATURES</styleUrl>
         <Point>
           <extrude>0</extrude>
           <altitudeMode>clampedToGround</altitudeMode>
           <coordinates>
             104.569444,1.238889,0
           </coordinates>
         </Point>
       </Placemark>
       <Placemark>
         <name>Coc Cheo</name>
         <description><![CDATA[]]></description>
         <styleUrl>#FEATURES</styleUrl>
         <Point>
           <extrude>0</extrude>
           <altitudeMode>clampedToGround</altitudeMode>
           <coordinates>
             107.104167,20.754167,0
           </coordinates>
         </Point>
       </Placemark>
       <Placemark>
         <name>Cocoro Island</name>
         <description><![CDATA[]]></description>
         <styleUrl>#FEATURES</styleUrl>
         <Point>
           <extrude>0</extrude>
           <altitudeMode>clampedToGround</altitudeMode>
           <coordinates>
             121.2,10.88333,0
           </coordinates>
         </Point>
       </Placemark>
       <Placemark>
         <name>Cod Hole Ribbon Reef No.10</name>
         <description><![CDATA[]]></description>
         <styleUrl>#FEATURES</styleUrl>
         <Point>
           <extrude>0</extrude>
           <altitudeMode>clampedToGround</altitudeMode>
           <coordinates>
             145.690667,-14.663361,0
           </coordinates>
         </Point>
       </Placemark>
       <Placemark>
         <name>College</name>
         <description><![CDATA[]]></description>
         <styleUrl>#FEATURES</styleUrl>
         <Point>
           <extrude>0</extrude>
           <altitudeMode>clampedToGround</altitudeMode>
           <coordinates>
             -151.809278,-16.500667,0
           </coordinates>
         </Point>
       </Placemark>
       <Placemark>
         <name>Colorado Point</name>
         <description><![CDATA[]]></description>
         <styleUrl>#FEATURES</styleUrl>
         <Point>
           <extrude>0</extrude>
           <altitudeMode>clampedToGround</altitudeMode>
           <coordinates>
             123.37833,12.54083,0
           </coordinates>
         </Point>
       </Placemark>
       <Placemark>
         <name>Colorado Point</name>
         <description><![CDATA[]]></description>
         <styleUrl>#FEATURES</styleUrl>
         <Point>
           <extrude>0</extrude>
           <altitudeMode>clampedToGround</altitudeMode>
           <coordinates>
             123.37817,12.54083,0
           </coordinates>
         </Point>
       </Placemark>
       <Placemark>
         <name>Con Chin</name>
         <description><![CDATA[]]></description>
         <styleUrl>#FEATURES</styleUrl>
         <Point>
           <extrude>0</extrude>
           <altitudeMode>clampedToGround</altitudeMode>
           <coordinates>
             106.648333,8.706667,0
           </coordinates>
         </Point>
       </Placemark>
       <Placemark>
         <name>Con Den</name>
         <description><![CDATA[]]></description>
         <styleUrl>#FEATURES</styleUrl>
         <Point>
           <extrude>0</extrude>
           <altitudeMode>clampedToGround</altitudeMode>
           <coordinates>
             107.5875,21.066667,0
           </coordinates>
         </Point>
       </Placemark>
       <Placemark>
         <name>Con Son Islands * Con Dao *</name>
         <description><![CDATA[]]></description>
         <styleUrl>#FEATURES</styleUrl>
         <Point>
           <extrude>0</extrude>
           <altitudeMode>clampedToGround</altitudeMode>
           <coordinates>
             106.63333,8.7,0
           </coordinates>
         </Point>
       </Placemark>
       <Placemark>
         <name>Condong Darat Island</name>
         <description><![CDATA[]]></description>
         <styleUrl>#FEATURES</styleUrl>
         <Point>
           <extrude>0</extrude>
           <altitudeMode>clampedToGround</altitudeMode>
           <coordinates>
             105.35405,-5.54694,0
           </coordinates>
         </Point>
       </Placemark>
       <Placemark>
         <name>Condong Darat Island</name>
         <description><![CDATA[]]></description>
         <styleUrl>#FEATURES</styleUrl>
         <Point>
           <extrude>0</extrude>
           <altitudeMode>clampedToGround</altitudeMode>
           <coordinates>
             105.35467,-5.54757,0
           </coordinates>
         </Point>
       </Placemark>
       <Placemark>
         <name>Cong Do</name>
         <description><![CDATA[]]></description>
         <styleUrl>#FEATURES</styleUrl>
         <Point>
           <extrude>0</extrude>
           <altitudeMode>clampedToGround</altitudeMode>
           <coordinates>
             107.155556,20.820833,0
           </coordinates>
         </Point>
       </Placemark>
       <Placemark>
         <name>Control Site outside of Proposed Caubian Dako MPA</name>
         <description><![CDATA[]]></description>
         <styleUrl>#FEATURES</styleUrl>
         <Point>
           <extrude>0</extrude>
           <altitudeMode>clampedToGround</altitudeMode>
           <coordinates>
             124.166833,10.295917,0
           </coordinates>
         </Point>
       </Placemark>
       <Placemark>
         <name>Cook Bay</name>
         <description><![CDATA[]]></description>
         <styleUrl>#FEATURES</styleUrl>
         <Point>
           <extrude>0</extrude>
           <altitudeMode>clampedToGround</altitudeMode>
           <coordinates>
             -149.5,-17.3,0
           </coordinates>
         </Point>
       </Placemark>
       <Placemark>
         <name>Coral Beach</name>
         <description><![CDATA[]]></description>
         <styleUrl>#FEATURES</styleUrl>
         <Point>
           <extrude>0</extrude>
           <altitudeMode>clampedToGround</altitudeMode>
           <coordinates>
             119.317,22.46667,0
           </coordinates>
         </Point>
       </Placemark>
       <Placemark>
         <name>Coral Beach *Hoi Ha Wan*</name>
         <description><![CDATA[]]></description>
         <styleUrl>#FEATURES</styleUrl>
         <Point>
           <extrude>0</extrude>
           <altitudeMode>clampedToGround</altitudeMode>
           <coordinates>
             114.330556,22.473611,0
           </coordinates>
         </Point>
       </Placemark>
       <Placemark>
         <name>Coral Beach *Hoi Ha Wan*</name>
         <description><![CDATA[]]></description>
         <styleUrl>#FEATURES</styleUrl>
         <Point>
           <extrude>0</extrude>
           <altitudeMode>clampedToGround</altitudeMode>
           <coordinates>
             114.331667,22.470833,0
           </coordinates>
         </Point>
       </Placemark>
       <Placemark>
         <name>Coral Gardens</name>
         <description><![CDATA[]]></description>
         <styleUrl>#FEATURES</styleUrl>
         <Point>
           <extrude>0</extrude>
           <altitudeMode>clampedToGround</altitudeMode>
           <coordinates>
             120.064444,11.968028,0
           </coordinates>
         </Point>
       </Placemark>
       <Placemark>
         <name>Coral Heaven</name>
         <description><![CDATA[]]></description>
         <styleUrl>#FEATURES</styleUrl>
         <Point>
           <extrude>0</extrude>
           <altitudeMode>clampedToGround</altitudeMode>
           <coordinates>
             118.644139,4.233889,0
           </coordinates>
         </Point>
       </Placemark>
       <Placemark>
         <name>Coral Island *Off Tiwi*</name>
         <description><![CDATA[]]></description>
         <styleUrl>#FEATURES</styleUrl>
         <Point>
           <extrude>0</extrude>
           <altitudeMode>clampedToGround</altitudeMode>
           <coordinates>
             123.705,13.46333,0
           </coordinates>
         </Point>
       </Placemark>
       <Placemark>
         <name>Coral Meadow</name>
         <description><![CDATA[]]></description>
         <styleUrl>#FEATURES</styleUrl>
         <Point>
           <extrude>0</extrude>
           <altitudeMode>clampedToGround</altitudeMode>
           <coordinates>
             123.899556,-5.759778,0
           </coordinates>
         </Point>
       </Placemark>
       <Placemark>
         <name>Coral Redang House Reef North</name>
         <description><![CDATA[]]></description>
         <styleUrl>#FEATURES</styleUrl>
         <Point>
           <extrude>0</extrude>
           <altitudeMode>clampedToGround</altitudeMode>
           <coordinates>
             103.033889,5.777222,0
           </coordinates>
         </Point>
       </Placemark>
       <Placemark>
         <name>Coral Reef Resort *Barangay Agus*</name>
         <description><![CDATA[]]></description>
         <styleUrl>#FEATURES</styleUrl>
         <Point>
           <extrude>0</extrude>
           <altitudeMode>clampedToGround</altitudeMode>
           <coordinates>
             123.989444,10.26975,0
           </coordinates>
         </Point>
       </Placemark>
       <Placemark>
         <name>Coral Resort House Reef_ Redang Island</name>
         <description><![CDATA[]]></description>
         <styleUrl>#FEATURES</styleUrl>
         <Point>
           <extrude>0</extrude>
           <altitudeMode>clampedToGround</altitudeMode>
           <coordinates>
             103.033583,5.775833,0
           </coordinates>
         </Point>
       </Placemark>
       <Placemark>
         <name>Corregidor Island</name>
         <description><![CDATA[]]></description>
         <styleUrl>#FEATURES</styleUrl>
         <Point>
           <extrude>0</extrude>
           <altitudeMode>clampedToGround</altitudeMode>
           <coordinates>
             120.58333,14.31667,0
           </coordinates>
         </Point>
       </Placemark>
       <Placemark>
         <name>Costabella</name>
         <description><![CDATA[]]></description>
         <styleUrl>#FEATURES</styleUrl>
         <Point>
           <extrude>0</extrude>
           <altitudeMode>clampedToGround</altitudeMode>
           <coordinates>
             124.012778,10.288222,0
           </coordinates>
         </Point>
       </Placemark>
       <Placemark>
         <name>Cousteau Jetty shallow</name>
         <description><![CDATA[]]></description>
         <styleUrl>#FEATURES</styleUrl>
         <Point>
           <extrude>0</extrude>
           <altitudeMode>clampedToGround</altitudeMode>
           <coordinates>
             179.286833,-16.812333,0
           </coordinates>
         </Point>
       </Placemark>
       <Placemark>
         <name>Cow Bay *Ngau Shi Wo Wan*</name>
         <description><![CDATA[]]></description>
         <styleUrl>#FEATURES</styleUrl>
         <Point>
           <extrude>0</extrude>
           <altitudeMode>clampedToGround</altitudeMode>
           <coordinates>
             114.277333,22.528167,0
           </coordinates>
         </Point>
       </Placemark>
       <Placemark>
         <name>Creal</name>
         <description><![CDATA[]]></description>
         <styleUrl>#FEATURES</styleUrl>
         <Point>
           <extrude>0</extrude>
           <altitudeMode>clampedToGround</altitudeMode>
           <coordinates>
             150.38333,-20.53333,0
           </coordinates>
         </Point>
       </Placemark>
       <Placemark>
         <name>Credlin</name>
         <description><![CDATA[]]></description>
         <styleUrl>#FEATURES</styleUrl>
         <Point>
           <extrude>0</extrude>
           <altitudeMode>clampedToGround</altitudeMode>
           <coordinates>
             149.95,-20.54167,0
           </coordinates>
         </Point>
       </Placemark>
       <Placemark>
         <name>Crescent Island *Wu Pai*</name>
         <description><![CDATA[]]></description>
         <styleUrl>#FEATURES</styleUrl>
         <Point>
           <extrude>0</extrude>
           <altitudeMode>clampedToGround</altitudeMode>
           <coordinates>
             114.315167,22.530667,0
           </coordinates>
         </Point>
       </Placemark>
       <Placemark>
         <name>Crescent Island East *Ngo Mei Chau*</name>
         <description><![CDATA[]]></description>
         <styleUrl>#FEATURES</styleUrl>
         <Point>
           <extrude>0</extrude>
           <altitudeMode>clampedToGround</altitudeMode>
           <coordinates>
             114.311722,22.534389,0
           </coordinates>
         </Point>
       </Placemark>
       <Placemark>
         <name>Crescent Island North</name>
         <description><![CDATA[]]></description>
         <styleUrl>#FEATURES</styleUrl>
         <Point>
           <extrude>0</extrude>
           <altitudeMode>clampedToGround</altitudeMode>
           <coordinates>
             114.312361,22.533694,0
           </coordinates>
         </Point>
       </Placemark>
       <Placemark>
         <name>Crescent Island_ Wu Pai</name>
         <description><![CDATA[]]></description>
         <styleUrl>#FEATURES</styleUrl>
         <Point>
           <extrude>0</extrude>
           <altitudeMode>clampedToGround</altitudeMode>
           <coordinates>
             114.315889,22.533333,0
           </coordinates>
         </Point>
       </Placemark>
       <Placemark>
         <name>Cu Lao Cau</name>
         <description><![CDATA[]]></description>
         <styleUrl>#FEATURES</styleUrl>
         <Point>
           <extrude>0</extrude>
           <altitudeMode>clampedToGround</altitudeMode>
           <coordinates>
             108.8775,11.333333,0
           </coordinates>
         </Point>
       </Placemark>
       <Placemark>
         <name>Cu Lao Cham</name>
         <description><![CDATA[]]></description>
         <styleUrl>#FEATURES</styleUrl>
         <Point>
           <extrude>0</extrude>
           <altitudeMode>clampedToGround</altitudeMode>
           <coordinates>
             109.08333,15.41667,0
           </coordinates>
         </Point>
       </Placemark>
       <Placemark>
         <name>Cua Vanh</name>
         <description><![CDATA[]]></description>
         <styleUrl>#FEATURES</styleUrl>
         <Point>
           <extrude>0</extrude>
           <altitudeMode>clampedToGround</altitudeMode>
           <coordinates>
             107.619444,21.104167,0
           </coordinates>
         </Point>
       </Placemark>
       <Placemark>
         <name>Cukini/Nadogo Mangrove Island</name>
         <description><![CDATA[]]></description>
         <styleUrl>#FEATURES</styleUrl>
         <Point>
           <extrude>0</extrude>
           <altitudeMode>clampedToGround</altitudeMode>
           <coordinates>
             179.168,-16.390972,0
           </coordinates>
         </Point>
       </Placemark>
       <Placemark>
         <name>Culasian</name>
         <description><![CDATA[]]></description>
         <styleUrl>#FEATURES</styleUrl>
         <Point>
           <extrude>0</extrude>
           <altitudeMode>clampedToGround</altitudeMode>
           <coordinates>
             123.48183,7.71233,0
           </coordinates>
         </Point>
       </Placemark>
       <Placemark>
         <name>Culasian Point</name>
         <description><![CDATA[]]></description>
         <styleUrl>#FEATURES</styleUrl>
         <Point>
           <extrude>0</extrude>
           <altitudeMode>clampedToGround</altitudeMode>
           <coordinates>
             124.63333,11.28333,0
           </coordinates>
         </Point>
       </Placemark>
       <Placemark>
         <name>Curacoa site 1</name>
         <description><![CDATA[]]></description>
         <styleUrl>#FEATURES</styleUrl>
         <Point>
           <extrude>0</extrude>
           <altitudeMode>clampedToGround</altitudeMode>
           <coordinates>
             146.542917,-18.657333,0
           </coordinates>
         </Point>
       </Placemark>
       <Placemark>
         <name>Curangon Shoal</name>
         <description><![CDATA[]]></description>
         <styleUrl>#FEATURES</styleUrl>
         <Point>
           <extrude>0</extrude>
           <altitudeMode>clampedToGround</altitudeMode>
           <coordinates>
             123.71667,13.4575,0
           </coordinates>
         </Point>
       </Placemark>
       <Placemark>
         <name>Curd</name>
         <description><![CDATA[]]></description>
         <styleUrl>#FEATURES</styleUrl>
         <Point>
           <extrude>0</extrude>
           <altitudeMode>clampedToGround</altitudeMode>
           <coordinates>
             143.55,-12.59167,0
           </coordinates>
         </Point>
       </Placemark>
       <Placemark>
         <name>Cuyo Island</name>
         <description><![CDATA[]]></description>
         <styleUrl>#FEATURES</styleUrl>
         <Point>
           <extrude>0</extrude>
           <altitudeMode>clampedToGround</altitudeMode>
           <coordinates>
             121.03333,10.85,0
           </coordinates>
         </Point>
       </Placemark>
       <Placemark>
         <name>Cyclone Reef</name>
         <description><![CDATA[]]></description>
         <styleUrl>#FEATURES</styleUrl>
         <Point>
           <extrude>0</extrude>
           <altitudeMode>clampedToGround</altitudeMode>
           <coordinates>
             149.426167,-9.090611,0
           </coordinates>
         </Point>
       </Placemark>
       <Placemark>
         <name>Cyclone Reef</name>
         <description><![CDATA[]]></description>
         <styleUrl>#FEATURES</styleUrl>
         <Point>
           <extrude>0</extrude>
           <altitudeMode>clampedToGround</altitudeMode>
           <coordinates>
             149.491667,-9.041667,0
           </coordinates>
         </Point>
       </Placemark>
       <Placemark>
         <name>Cyrene Reef</name>
         <description><![CDATA[]]></description>
         <styleUrl>#FEATURES</styleUrl>
         <Point>
           <extrude>0</extrude>
           <altitudeMode>clampedToGround</altitudeMode>
           <coordinates>
             103.76,1.26017,0
           </coordinates>
         </Point>
       </Placemark>
       <Placemark>
         <name>Da Trang</name>
         <description><![CDATA[]]></description>
         <styleUrl>#FEATURES</styleUrl>
         <Point>
           <extrude>0</extrude>
           <altitudeMode>clampedToGround</altitudeMode>
           <coordinates>
             106.607778,8.655556,0
           </coordinates>
         </Point>
       </Placemark>
       <Placemark>
         <name>Dabu Passage</name>
         <description><![CDATA[]]></description>
         <styleUrl>#FEATURES</styleUrl>
         <Point>
           <extrude>0</extrude>
           <altitudeMode>clampedToGround</altitudeMode>
           <coordinates>
             179.741667,-19.195,0
           </coordinates>
         </Point>
       </Placemark>
       <Placemark>
         <name>Dachan</name>
         <description><![CDATA[]]></description>
         <styleUrl>#FEATURES</styleUrl>
         <Point>
           <extrude>0</extrude>
           <altitudeMode>clampedToGround</altitudeMode>
           <coordinates>
             119.55,23.533333,0
           </coordinates>
         </Point>
       </Placemark>
       <Placemark>
         <name>Dadonghai 1</name>
         <description><![CDATA[]]></description>
         <styleUrl>#FEATURES</styleUrl>
         <Point>
           <extrude>0</extrude>
           <altitudeMode>clampedToGround</altitudeMode>
           <coordinates>
             109.465833,18.209167,0
           </coordinates>
         </Point>
       </Placemark>
       <Placemark>
         <name>Dadonghai 2</name>
         <description><![CDATA[]]></description>
         <styleUrl>#FEATURES</styleUrl>
         <Point>
           <extrude>0</extrude>
           <altitudeMode>clampedToGround</altitudeMode>
           <coordinates>
             109.21,18.21,0
           </coordinates>
         </Point>
       </Placemark>
       <Placemark>
         <name>Dadonghai 3</name>
         <description><![CDATA[]]></description>
         <styleUrl>#FEATURES</styleUrl>
         <Point>
           <extrude>0</extrude>
           <altitudeMode>clampedToGround</altitudeMode>
           <coordinates>
             109.484,18.1845,0
           </coordinates>
         </Point>
       </Placemark>
       <Placemark>
         <name>Dadonghai 4</name>
         <description><![CDATA[]]></description>
         <styleUrl>#FEATURES</styleUrl>
         <Point>
           <extrude>0</extrude>
           <altitudeMode>clampedToGround</altitudeMode>
           <coordinates>
             109.51025,18.213,0
           </coordinates>
         </Point>
       </Placemark>
       <Placemark>
         <name>Dakulang Puro</name>
         <description><![CDATA[]]></description>
         <styleUrl>#FEATURES</styleUrl>
         <Point>
           <extrude>0</extrude>
           <altitudeMode>clampedToGround</altitudeMode>
           <coordinates>
             123.85917,13.37633,0
           </coordinates>
         </Point>
       </Placemark>
       <Placemark>
         <name>Dalrymple Point</name>
         <description><![CDATA[]]></description>
         <styleUrl>#FEATURES</styleUrl>
         <Point>
           <extrude>0</extrude>
           <altitudeMode>clampedToGround</altitudeMode>
           <coordinates>
             118.81667,10.1,0
           </coordinates>
         </Point>
       </Placemark>
       <Placemark>
         <name>Dalupiri Islands</name>
         <description><![CDATA[]]></description>
         <styleUrl>#FEATURES</styleUrl>
         <Point>
           <extrude>0</extrude>
           <altitudeMode>clampedToGround</altitudeMode>
           <coordinates>
             121.22083,19.0385,0
           </coordinates>
         </Point>
       </Placemark>
       <Placemark>
         <name>Damar Besar Island</name>
         <description><![CDATA[]]></description>
         <styleUrl>#FEATURES</styleUrl>
         <Point>
           <extrude>0</extrude>
           <altitudeMode>clampedToGround</altitudeMode>
           <coordinates>
             106.85133,-5.94133,0
           </coordinates>
         </Point>
       </Placemark>
       <Placemark>
         <name>Damar Kecil Island</name>
         <description><![CDATA[]]></description>
         <styleUrl>#FEATURES</styleUrl>
         <Point>
           <extrude>0</extrude>
           <altitudeMode>clampedToGround</altitudeMode>
           <coordinates>
             106.86033,-5.96833,0
           </coordinates>
         </Point>
       </Placemark>
       <Placemark>
         <name>Danao</name>
         <description><![CDATA[]]></description>
         <styleUrl>#FEATURES</styleUrl>
         <Point>
           <extrude>0</extrude>
           <altitudeMode>clampedToGround</altitudeMode>
           <coordinates>
             123.78333,9.5,0
           </coordinates>
         </Point>
       </Placemark>
       <Placemark>
         <name>Danjugan Island</name>
         <description><![CDATA[]]></description>
         <styleUrl>#FEATURES</styleUrl>
         <Point>
           <extrude>0</extrude>
           <altitudeMode>clampedToGround</altitudeMode>
           <coordinates>
             122.37533,9.87667,0
           </coordinates>
         </Point>
       </Placemark>
       <Placemark>
         <name>Danjugan Island</name>
         <description><![CDATA[]]></description>
         <styleUrl>#FEATURES</styleUrl>
         <Point>
           <extrude>0</extrude>
           <altitudeMode>clampedToGround</altitudeMode>
           <coordinates>
             122.381389,9.873028,0
           </coordinates>
         </Point>
       </Placemark>
       <Placemark>
         <name>Danjugan Island</name>
         <description><![CDATA[]]></description>
         <styleUrl>#FEATURES</styleUrl>
         <Point>
           <extrude>0</extrude>
           <altitudeMode>clampedToGround</altitudeMode>
           <coordinates>
             122.375167,9.87675,0
           </coordinates>
         </Point>
       </Placemark>
       <Placemark>
         <name>Daodao Island</name>
         <description><![CDATA[]]></description>
         <styleUrl>#FEATURES</styleUrl>
         <Point>
           <extrude>0</extrude>
           <altitudeMode>clampedToGround</altitudeMode>
           <coordinates>
             123.43583,7.79617,0
           </coordinates>
         </Point>
       </Placemark>
       <Placemark>
         <name>Dapur Island</name>
         <description><![CDATA[]]></description>
         <styleUrl>#FEATURES</styleUrl>
         <Point>
           <extrude>0</extrude>
           <altitudeMode>clampedToGround</altitudeMode>
           <coordinates>
             106.69367,-5.92333,0
           </coordinates>
         </Point>
       </Placemark>
       <Placemark>
         <name>Darahuay Island * Darajuay *</name>
         <description><![CDATA[]]></description>
         <styleUrl>#FEATURES</styleUrl>
         <Point>
           <extrude>0</extrude>
           <altitudeMode>clampedToGround</altitudeMode>
           <coordinates>
             124.87,11.75833,0
           </coordinates>
         </Point>
       </Placemark>
       <Placemark>
         <name>Darodanggot</name>
         <description><![CDATA[]]></description>
         <styleUrl>#FEATURES</styleUrl>
         <Point>
           <extrude>0</extrude>
           <altitudeMode>clampedToGround</altitudeMode>
           <coordinates>
             124.40833,12.62333,0
           </coordinates>
         </Point>
       </Placemark>
       <Placemark>
         <name>Dashuiken</name>
         <description><![CDATA[]]></description>
         <styleUrl>#FEATURES</styleUrl>
         <Point>
           <extrude>0</extrude>
           <altitudeMode>clampedToGround</altitudeMode>
           <coordinates>
             114.609694,22.5285,0
           </coordinates>
         </Point>
       </Placemark>
       <Placemark>
         <name>Dashuiken</name>
         <description><![CDATA[]]></description>
         <styleUrl>#FEATURES</styleUrl>
         <Point>
           <extrude>0</extrude>
           <altitudeMode>clampedToGround</altitudeMode>
           <coordinates>
             114.605056,22.524139,0
           </coordinates>
         </Point>
       </Placemark>
       <Placemark>
         <name>Dat Doc</name>
         <description><![CDATA[]]></description>
         <styleUrl>#FEATURES</styleUrl>
         <Point>
           <extrude>0</extrude>
           <altitudeMode>clampedToGround</altitudeMode>
           <coordinates>
             106.647639,8.692944,0
           </coordinates>
         </Point>
       </Placemark>
       <Placemark>
         <name>Dat Doc</name>
         <description><![CDATA[]]></description>
         <styleUrl>#FEATURES</styleUrl>
         <Point>
           <extrude>0</extrude>
           <altitudeMode>clampedToGround</altitudeMode>
           <coordinates>
             106.913056,8.988056,0
           </coordinates>
         </Point>
       </Placemark>
       <Placemark>
         <name>Dat Trang</name>
         <description><![CDATA[]]></description>
         <styleUrl>#FEATURES</styleUrl>
         <Point>
           <extrude>0</extrude>
           <altitudeMode>clampedToGround</altitudeMode>
           <coordinates>
             106.666667,8.666667,0
           </coordinates>
         </Point>
       </Placemark>
       <Placemark>
         <name>Datu Ito</name>
         <description><![CDATA[]]></description>
         <styleUrl>#FEATURES</styleUrl>
         <Point>
           <extrude>0</extrude>
           <altitudeMode>clampedToGround</altitudeMode>
           <coordinates>
             124.02967,6.4955,0
           </coordinates>
         </Point>
       </Placemark>
       <Placemark>
         <name>Davies</name>
         <description><![CDATA[]]></description>
         <styleUrl>#FEATURES</styleUrl>
         <Point>
           <extrude>0</extrude>
           <altitudeMode>clampedToGround</altitudeMode>
           <coordinates>
             147.66862,-18.806,0
           </coordinates>
         </Point>
       </Placemark>
       <Placemark>
         <name>Davies</name>
         <description><![CDATA[]]></description>
         <styleUrl>#FEATURES</styleUrl>
         <Point>
           <extrude>0</extrude>
           <altitudeMode>clampedToGround</altitudeMode>
           <coordinates>
             147.64167,-18.825,0
           </coordinates>
         </Point>
       </Placemark>
       <Placemark>
         <name>Davies Reef</name>
         <description><![CDATA[]]></description>
         <styleUrl>#FEATURES</styleUrl>
         <Point>
           <extrude>0</extrude>
           <altitudeMode>clampedToGround</altitudeMode>
           <coordinates>
             147.627278,-18.826306,0
           </coordinates>
         </Point>
       </Placemark>
       <Placemark>
         <name>de la Paz, Cortes</name>
         <description><![CDATA[]]></description>
         <styleUrl>#FEATURES</styleUrl>
         <Point>
           <extrude>0</extrude>
           <altitudeMode>clampedToGround</altitudeMode>
           <coordinates>
             123.85,9.68333,0
           </coordinates>
         </Point>
       </Placemark>
       <Placemark>
         <name>Dead End Channel</name>
         <description><![CDATA[]]></description>
         <styleUrl>#FEATURES</styleUrl>
         <Point>
           <extrude>0</extrude>
           <altitudeMode>clampedToGround</altitudeMode>
           <coordinates>
             118.763694,4.572583,0
           </coordinates>
         </Point>
       </Placemark>
       <Placemark>
         <name>Decapolis</name>
         <description><![CDATA[]]></description>
         <styleUrl>#FEATURES</styleUrl>
         <Point>
           <extrude>0</extrude>
           <altitudeMode>clampedToGround</altitudeMode>
           <coordinates>
             145.27063,-14.8519,0
           </coordinates>
         </Point>
       </Placemark>
       <Placemark>
         <name>Denimanu</name>
         <description><![CDATA[]]></description>
         <styleUrl>#FEATURES</styleUrl>
         <Point>
           <extrude>0</extrude>
           <altitudeMode>clampedToGround</altitudeMode>
           <coordinates>
             178.324889,-16.800117,0
           </coordinates>
         </Point>
       </Placemark>
       <Placemark>
         <name>Dennis Patch</name>
         <description><![CDATA[]]></description>
         <styleUrl>#FEATURES</styleUrl>
         <Point>
           <extrude>0</extrude>
           <altitudeMode>clampedToGround</altitudeMode>
           <coordinates>
             178.387333,-18.166833,0
           </coordinates>
         </Point>
       </Placemark>
       <Placemark>
         <name>Derawan Jetty</name>
         <description><![CDATA[]]></description>
         <styleUrl>#FEATURES</styleUrl>
         <Point>
           <extrude>0</extrude>
           <altitudeMode>clampedToGround</altitudeMode>
           <coordinates>
             118.238889,2.202778,0
           </coordinates>
         </Point>
       </Placemark>
       <Placemark>
         <name>Desa Kertasari 2</name>
         <description><![CDATA[]]></description>
         <styleUrl>#FEATURES</styleUrl>
         <Point>
           <extrude>0</extrude>
           <altitudeMode>clampedToGround</altitudeMode>
           <coordinates>
             116.770278,-8.713889,0
           </coordinates>
         </Point>
       </Placemark>
       <Placemark>
         <name>Detafu Point</name>
         <description><![CDATA[]]></description>
         <styleUrl>#FEATURES</styleUrl>
         <Point>
           <extrude>0</extrude>
           <altitudeMode>clampedToGround</altitudeMode>
           <coordinates>
             123.81667,24.23333,0
           </coordinates>
         </Point>
       </Placemark>
       <Placemark>
         <name>Devil&amp;apos;s Point *Kawene Region* Location 1_ Site 1</name>
         <description><![CDATA[]]></description>
         <styleUrl>#FEATURES</styleUrl>
         <Point>
           <extrude>0</extrude>
           <altitudeMode>clampedToGround</altitudeMode>
           <coordinates>
             168.2125,-17.7175,0
           </coordinates>
         </Point>
       </Placemark>
       <Placemark>
         <name>Dewey * Tagaporo *</name>
         <description><![CDATA[]]></description>
         <styleUrl>#FEATURES</styleUrl>
         <Point>
           <extrude>0</extrude>
           <altitudeMode>clampedToGround</altitudeMode>
           <coordinates>
             119.96667,16.31667,0
           </coordinates>
         </Point>
       </Placemark>
       <Placemark>
         <name>Dibut Bay</name>
         <description><![CDATA[]]></description>
         <styleUrl>#FEATURES</styleUrl>
         <Point>
           <extrude>0</extrude>
           <altitudeMode>clampedToGround</altitudeMode>
           <coordinates>
             121.61645,15.65315,0
           </coordinates>
         </Point>
       </Placemark>
       <Placemark>
         <name>Dibut Bay</name>
         <description><![CDATA[]]></description>
         <styleUrl>#FEATURES</styleUrl>
         <Point>
           <extrude>0</extrude>
           <altitudeMode>clampedToGround</altitudeMode>
           <coordinates>
             121.61667,15.68333,0
           </coordinates>
         </Point>
       </Placemark>
       <Placemark>
         <name>Digos Reef * Badiang Reef *</name>
         <description><![CDATA[]]></description>
         <styleUrl>#FEATURES</styleUrl>
         <Point>
           <extrude>0</extrude>
           <altitudeMode>clampedToGround</altitudeMode>
           <coordinates>
             125.403,6.75,0
           </coordinates>
         </Point>
       </Placemark>
       <Placemark>
         <name>Diguyo Island</name>
         <description><![CDATA[]]></description>
         <styleUrl>#FEATURES</styleUrl>
         <Point>
           <extrude>0</extrude>
           <altitudeMode>clampedToGround</altitudeMode>
           <coordinates>
             122.51667,17,0
           </coordinates>
         </Point>
       </Placemark>
       <Placemark>
         <name>Digyo Island * Daquio *</name>
         <description><![CDATA[]]></description>
         <styleUrl>#FEATURES</styleUrl>
         <Point>
           <extrude>0</extrude>
           <altitudeMode>clampedToGround</altitudeMode>
           <coordinates>
             124.66667,10.55,0
           </coordinates>
         </Point>
       </Placemark>
       <Placemark>
         <name>Dilumacad Island</name>
         <description><![CDATA[]]></description>
         <styleUrl>#FEATURES</styleUrl>
         <Point>
           <extrude>0</extrude>
           <altitudeMode>clampedToGround</altitudeMode>
           <coordinates>
             119.33333,11.2,0
           </coordinates>
         </Point>
       </Placemark>
       <Placemark>
         <name>Dip</name>
         <description><![CDATA[]]></description>
         <styleUrl>#FEATURES</styleUrl>
         <Point>
           <extrude>0</extrude>
           <altitudeMode>clampedToGround</altitudeMode>
           <coordinates>
             147.4519,-18.39987,0
           </coordinates>
         </Point>
       </Placemark>
       <Placemark>
         <name>Dip</name>
         <description><![CDATA[]]></description>
         <styleUrl>#FEATURES</styleUrl>
         <Point>
           <extrude>0</extrude>
           <altitudeMode>clampedToGround</altitudeMode>
           <coordinates>
             147.45833,-18.41667,0
           </coordinates>
         </Point>
       </Placemark>
       <Placemark>
         <name>Disumangit Island</name>
         <description><![CDATA[]]></description>
         <styleUrl>#FEATURES</styleUrl>
         <Point>
           <extrude>0</extrude>
           <altitudeMode>clampedToGround</altitudeMode>
           <coordinates>
             122.51667,17.05,0
           </coordinates>
         </Point>
       </Placemark>
       <Placemark>
         <name>Divilacan Bay</name>
         <description><![CDATA[]]></description>
         <styleUrl>#FEATURES</styleUrl>
         <Point>
           <extrude>0</extrude>
           <altitudeMode>clampedToGround</altitudeMode>
           <coordinates>
             122.31667,17.38333,0
           </coordinates>
         </Point>
       </Placemark>
       <Placemark>
         <name>Diyo</name>
         <description><![CDATA[]]></description>
         <styleUrl>#FEATURES</styleUrl>
         <Point>
           <extrude>0</extrude>
           <altitudeMode>clampedToGround</altitudeMode>
           <coordinates>
             125.5775,11.235,0
           </coordinates>
         </Point>
       </Placemark>
       <Placemark>
         <name>Doi Xo</name>
         <description><![CDATA[]]></description>
         <styleUrl>#FEATURES</styleUrl>
         <Point>
           <extrude>0</extrude>
           <altitudeMode>clampedToGround</altitudeMode>
           <coordinates>
             107.570833,20.9875,0
           </coordinates>
         </Point>
       </Placemark>
       <Placemark>
         <name>Dolarog</name>
         <description><![CDATA[]]></description>
         <styleUrl>#FEATURES</styleUrl>
         <Point>
           <extrude>0</extrude>
           <altitudeMode>clampedToGround</altitudeMode>
           <coordinates>
             119.42055,11.13138,0
           </coordinates>
         </Point>
       </Placemark>
       <Placemark>
         <name>Dolarog</name>
         <description><![CDATA[]]></description>
         <styleUrl>#FEATURES</styleUrl>
         <Point>
           <extrude>0</extrude>
           <altitudeMode>clampedToGround</altitudeMode>
           <coordinates>
             119.4205,11.13133,0
           </coordinates>
         </Point>
       </Placemark>
       <Placemark>
         <name>Dong Bac Hon Mieu</name>
         <description><![CDATA[]]></description>
         <styleUrl>#FEATURES</styleUrl>
         <Point>
           <extrude>0</extrude>
           <altitudeMode>clampedToGround</altitudeMode>
           <coordinates>
             109.384972,12.319222,0
           </coordinates>
         </Point>
       </Placemark>
       <Placemark>
         <name>Dong Bac Hon Mun *site 3*</name>
         <description><![CDATA[]]></description>
         <styleUrl>#FEATURES</styleUrl>
         <Point>
           <extrude>0</extrude>
           <altitudeMode>clampedToGround</altitudeMode>
           <coordinates>
             109.518889,12.284389,0
           </coordinates>
         </Point>
       </Placemark>
       <Placemark>
         <name>Donga Hienga</name>
         <description><![CDATA[]]></description>
         <styleUrl>#FEATURES</styleUrl>
         <Point>
           <extrude>0</extrude>
           <altitudeMode>clampedToGround</altitudeMode>
           <coordinates>
             165.071694,-20.630528,0
           </coordinates>
         </Point>
       </Placemark>
       <Placemark>
         <name>Dongon</name>
         <description><![CDATA[]]></description>
         <styleUrl>#FEATURES</styleUrl>
         <Point>
           <extrude>0</extrude>
           <altitudeMode>clampedToGround</altitudeMode>
           <coordinates>
             125.3,5.61667,0
           </coordinates>
         </Point>
       </Placemark>
       <Placemark>
         <name>Doong Island</name>
         <description><![CDATA[]]></description>
         <styleUrl>#FEATURES</styleUrl>
         <Point>
           <extrude>0</extrude>
           <altitudeMode>clampedToGround</altitudeMode>
           <coordinates>
             123.63,11.07833,0
           </coordinates>
         </Point>
       </Placemark>
       <Placemark>
         <name>Double Island North</name>
         <description><![CDATA[]]></description>
         <styleUrl>#FEATURES</styleUrl>
         <Point>
           <extrude>0</extrude>
           <altitudeMode>clampedToGround</altitudeMode>
           <coordinates>
             114.316667,22.521167,0
           </coordinates>
         </Point>
       </Placemark>
       <Placemark>
         <name>Double Reef</name>
         <description><![CDATA[]]></description>
         <styleUrl>#FEATURES</styleUrl>
         <Point>
           <extrude>0</extrude>
           <altitudeMode>clampedToGround</altitudeMode>
           <coordinates>
             144.833611,13.594722,0
           </coordinates>
         </Point>
       </Placemark>
       <Placemark>
         <name>Double Reef</name>
         <description><![CDATA[]]></description>
         <styleUrl>#FEATURES</styleUrl>
         <Point>
           <extrude>0</extrude>
           <altitudeMode>clampedToGround</altitudeMode>
           <coordinates>
             144.252222,13.595556,0
           </coordinates>
         </Point>
       </Placemark>
       <Placemark>
         <name>Double Reef</name>
         <description><![CDATA[]]></description>
         <styleUrl>#FEATURES</styleUrl>
         <Point>
           <extrude>0</extrude>
           <altitudeMode>clampedToGround</altitudeMode>
           <coordinates>
             144.831333,13.598,0
           </coordinates>
         </Point>
       </Placemark>
       <Placemark>
         <name>Dreadlocks</name>
         <description><![CDATA[]]></description>
         <styleUrl>#FEATURES</styleUrl>
         <Point>
           <extrude>0</extrude>
           <altitudeMode>clampedToGround</altitudeMode>
           <coordinates>
             179.199667,-16.783,0
           </coordinates>
         </Point>
       </Placemark>
       <Placemark>
         <name>Dry Island</name>
         <description><![CDATA[]]></description>
         <styleUrl>#FEATURES</styleUrl>
         <Point>
           <extrude>0</extrude>
           <altitudeMode>clampedToGround</altitudeMode>
           <coordinates>
             118.6,10,0
           </coordinates>
         </Point>
       </Placemark>
       <Placemark>
         <name>Duca</name>
         <description><![CDATA[]]></description>
         <styleUrl>#FEATURES</styleUrl>
         <Point>
           <extrude>0</extrude>
           <altitudeMode>clampedToGround</altitudeMode>
           <coordinates>
             124.998,8.9325,0
           </coordinates>
         </Point>
       </Placemark>
       <Placemark>
         <name>Duitay Island</name>
         <description><![CDATA[]]></description>
         <styleUrl>#FEATURES</styleUrl>
         <Point>
           <extrude>0</extrude>
           <altitudeMode>clampedToGround</altitudeMode>
           <coordinates>
             123.545,10.96667,0
           </coordinates>
         </Point>
       </Placemark>
       <Placemark>
         <name>Duljo Point</name>
         <description><![CDATA[]]></description>
         <styleUrl>#FEATURES</styleUrl>
         <Point>
           <extrude>0</extrude>
           <altitudeMode>clampedToGround</altitudeMode>
           <coordinates>
             123.71667,9.58333,0
           </coordinates>
         </Point>
       </Placemark>
       <Placemark>
         <name>Dumaguete</name>
         <description><![CDATA[]]></description>
         <styleUrl>#FEATURES</styleUrl>
         <Point>
           <extrude>0</extrude>
           <altitudeMode>clampedToGround</altitudeMode>
           <coordinates>
             123.3,9.3,0
           </coordinates>
         </Point>
       </Placemark>
       <Placemark>
         <name>Dumali Point</name>
         <description><![CDATA[]]></description>
         <styleUrl>#FEATURES</styleUrl>
         <Point>
           <extrude>0</extrude>
           <altitudeMode>clampedToGround</altitudeMode>
           <coordinates>
             121.55,13.11667,0
           </coordinates>
         </Point>
       </Placemark>
       <Placemark>
         <name>Dumanhog</name>
         <description><![CDATA[]]></description>
         <styleUrl>#FEATURES</styleUrl>
         <Point>
           <extrude>0</extrude>
           <altitudeMode>clampedToGround</altitudeMode>
           <coordinates>
             123.48733,9.2185,0
           </coordinates>
         </Point>
       </Placemark>
       <Placemark>
         <name>Dunog</name>
         <description><![CDATA[]]></description>
         <styleUrl>#FEATURES</styleUrl>
         <Point>
           <extrude>0</extrude>
           <altitudeMode>clampedToGround</altitudeMode>
           <coordinates>
             122.0125,16.081,0
           </coordinates>
         </Point>
       </Placemark>
       <Placemark>
         <name>Dunog</name>
         <description><![CDATA[]]></description>
         <styleUrl>#FEATURES</styleUrl>
         <Point>
           <extrude>0</extrude>
           <altitudeMode>clampedToGround</altitudeMode>
           <coordinates>
             122.11667,16.08333,0
           </coordinates>
         </Point>
       </Placemark>
       <Placemark>
         <name>East Bauluang Island</name>
         <description><![CDATA[]]></description>
         <styleUrl>#FEATURES</styleUrl>
         <Point>
           <extrude>0</extrude>
           <altitudeMode>clampedToGround</altitudeMode>
           <coordinates>
             119.244,-5.466833,0
           </coordinates>
         </Point>
       </Placemark>
       <Placemark>
         <name>East Cay</name>
         <description><![CDATA[]]></description>
         <styleUrl>#FEATURES</styleUrl>
         <Point>
           <extrude>0</extrude>
           <altitudeMode>clampedToGround</altitudeMode>
           <coordinates>
             152.5665,-21.46982,0
           </coordinates>
         </Point>
       </Placemark>
       <Placemark>
         <name>East Cay</name>
         <description><![CDATA[]]></description>
         <styleUrl>#FEATURES</styleUrl>
         <Point>
           <extrude>0</extrude>
           <altitudeMode>clampedToGround</altitudeMode>
           <coordinates>
             152.55833,-21.49167,0
           </coordinates>
         </Point>
       </Placemark>
       <Placemark>
         <name>East Kapoposang</name>
         <description><![CDATA[]]></description>
         <styleUrl>#FEATURES</styleUrl>
         <Point>
           <extrude>0</extrude>
           <altitudeMode>clampedToGround</altitudeMode>
           <coordinates>
             118.9645,-4.697444,0
           </coordinates>
         </Point>
       </Placemark>
       <Placemark>
         <name>East Metemaram</name>
         <description><![CDATA[]]></description>
         <styleUrl>#FEATURES</styleUrl>
         <Point>
           <extrude>0</extrude>
           <altitudeMode>clampedToGround</altitudeMode>
           <coordinates>
             150.305417,-2.676611,0
           </coordinates>
         </Point>
       </Placemark>
       <Placemark>
         <name>East Outside Proposed MPA_ Caubian Dako</name>
         <description><![CDATA[]]></description>
         <styleUrl>#FEATURES</styleUrl>
         <Point>
           <extrude>0</extrude>
           <altitudeMode>clampedToGround</altitudeMode>
           <coordinates>
             124.182222,10.296306,0
           </coordinates>
         </Point>
       </Placemark>
       <Placemark>
         <name>East Samalona</name>
         <description><![CDATA[]]></description>
         <styleUrl>#FEATURES</styleUrl>
         <Point>
           <extrude>0</extrude>
           <altitudeMode>clampedToGround</altitudeMode>
           <coordinates>
             119.343944,-5.12775,0
           </coordinates>
         </Point>
       </Placemark>
       <Placemark>
         <name>East Sangat Japanese Gunboat</name>
         <description><![CDATA[]]></description>
         <styleUrl>#FEATURES</styleUrl>
         <Point>
           <extrude>0</extrude>
           <altitudeMode>clampedToGround</altitudeMode>
           <coordinates>
             120.077833,11.975556,0
           </coordinates>
         </Point>
       </Placemark>
       <Placemark>
         <name>East Umang Island</name>
         <description><![CDATA[]]></description>
         <styleUrl>#FEATURES</styleUrl>
         <Point>
           <extrude>0</extrude>
           <altitudeMode>clampedToGround</altitudeMode>
           <coordinates>
             105.515,-5.930278,0
           </coordinates>
         </Point>
       </Placemark>
       <Placemark>
         <name>Edgell</name>
         <description><![CDATA[]]></description>
         <styleUrl>#FEATURES</styleUrl>
         <Point>
           <extrude>0</extrude>
           <altitudeMode>clampedToGround</altitudeMode>
           <coordinates>
             149.94167,-20.14167,0
           </coordinates>
         </Point>
       </Placemark>
       <Placemark>
         <name>Effluet * Outfall *</name>
         <description><![CDATA[]]></description>
         <styleUrl>#FEATURES</styleUrl>
         <Point>
           <extrude>0</extrude>
           <altitudeMode>clampedToGround</altitudeMode>
           <coordinates>
             120.73367,21.93333,0
           </coordinates>
         </Point>
       </Placemark>
       <Placemark>
         <name>Egret</name>
         <description><![CDATA[]]></description>
         <styleUrl>#FEATURES</styleUrl>
         <Point>
           <extrude>0</extrude>
           <altitudeMode>clampedToGround</altitudeMode>
           <coordinates>
             145.41667,-15.475,0
           </coordinates>
         </Point>
       </Placemark>
       <Placemark>
         <name>Ekor Tebu Island * Pulau Ekor *</name>
         <description><![CDATA[]]></description>
         <styleUrl>#FEATURES</styleUrl>
         <Point>
           <extrude>0</extrude>
           <altitudeMode>clampedToGround</altitudeMode>
           <coordinates>
             103,5.78633,0
           </coordinates>
         </Point>
       </Placemark>
       <Placemark>
         <name>Ellison</name>
         <description><![CDATA[]]></description>
         <styleUrl>#FEATURES</styleUrl>
         <Point>
           <extrude>0</extrude>
           <altitudeMode>clampedToGround</altitudeMode>
           <coordinates>
             146.4,-17.725,0
           </coordinates>
         </Point>
       </Placemark>
       <Placemark>
         <name>EMB No.31</name>
         <description><![CDATA[]]></description>
         <styleUrl>#FEATURES</styleUrl>
         <Point>
           <extrude>0</extrude>
           <altitudeMode>clampedToGround</altitudeMode>
           <coordinates>
             162.900361,5.311111,0
           </coordinates>
         </Point>
       </Placemark>
       <Placemark>
         <name>EMB No.34 Molsron Mwot West</name>
         <description><![CDATA[]]></description>
         <styleUrl>#FEATURES</styleUrl>
         <Point>
           <extrude>0</extrude>
           <altitudeMode>clampedToGround</altitudeMode>
           <coordinates>
             162.923361,5.319972,0
           </coordinates>
         </Point>
       </Placemark>
       <Placemark>
         <name>EMB No.42</name>
         <description><![CDATA[]]></description>
         <styleUrl>#FEATURES</styleUrl>
         <Point>
           <extrude>0</extrude>
           <altitudeMode>clampedToGround</altitudeMode>
           <coordinates>
             162.971056,5.3655,0
           </coordinates>
         </Point>
       </Placemark>
       <Placemark>
         <name>EMB No.43 Tafunsak Srisrik</name>
         <description><![CDATA[]]></description>
         <styleUrl>#FEATURES</styleUrl>
         <Point>
           <extrude>0</extrude>
           <altitudeMode>clampedToGround</altitudeMode>
           <coordinates>
             162.978389,5.369556,0
           </coordinates>
         </Point>
       </Placemark>
       <Placemark>
         <name>EMB No.47 Kisacs</name>
         <description><![CDATA[]]></description>
         <styleUrl>#FEATURES</styleUrl>
         <Point>
           <extrude>0</extrude>
           <altitudeMode>clampedToGround</altitudeMode>
           <coordinates>
             162.008806,5.375194,0
           </coordinates>
         </Point>
       </Placemark>
       <Placemark>
         <name>EMB No.47 Kisacs</name>
         <description><![CDATA[]]></description>
         <styleUrl>#FEATURES</styleUrl>
         <Point>
           <extrude>0</extrude>
           <altitudeMode>clampedToGround</altitudeMode>
           <coordinates>
             162.009861,5.375194,0
           </coordinates>
         </Point>
       </Placemark>
       <Placemark>
         <name>EMB No.49 Inkaratoah</name>
         <description><![CDATA[]]></description>
         <styleUrl>#FEATURES</styleUrl>
         <Point>
           <extrude>0</extrude>
           <altitudeMode>clampedToGround</altitudeMode>
           <coordinates>
             163.025889,5.36525,0
           </coordinates>
         </Point>
       </Placemark>
       <Placemark>
         <name>EMB No.53 Metais</name>
         <description><![CDATA[]]></description>
         <styleUrl>#FEATURES</styleUrl>
         <Point>
           <extrude>0</extrude>
           <altitudeMode>clampedToGround</altitudeMode>
           <coordinates>
             163.038944,5.331972,0
           </coordinates>
         </Point>
       </Placemark>
       <Placemark>
         <name>EMB No.53 Metais</name>
         <description><![CDATA[]]></description>
         <styleUrl>#FEATURES</styleUrl>
         <Point>
           <extrude>0</extrude>
           <altitudeMode>clampedToGround</altitudeMode>
           <coordinates>
             163.034306,5.339167,0
           </coordinates>
         </Point>
       </Placemark>
       <Placemark>
         <name>End Bommie</name>
         <description><![CDATA[]]></description>
         <styleUrl>#FEATURES</styleUrl>
         <Point>
           <extrude>0</extrude>
           <altitudeMode>clampedToGround</altitudeMode>
           <coordinates>
             147.284167,-9.591667,0
           </coordinates>
         </Point>
       </Placemark>
       <Placemark>
         <name>End of the World</name>
         <description><![CDATA[]]></description>
         <styleUrl>#FEATURES</styleUrl>
         <Point>
           <extrude>0</extrude>
           <altitudeMode>clampedToGround</altitudeMode>
           <coordinates>
             145.824389,-15.258861,0
           </coordinates>
         </Point>
       </Placemark>
       <Placemark>
         <name>Enijet Bar</name>
         <description><![CDATA[]]></description>
         <styleUrl>#FEATURES</styleUrl>
         <Point>
           <extrude>0</extrude>
           <altitudeMode>clampedToGround</altitudeMode>
           <coordinates>
             169.646444,5.951139,0
           </coordinates>
         </Point>
       </Placemark>
       <Placemark>
         <name>Enrique Villanueva</name>
         <description><![CDATA[]]></description>
         <styleUrl>#FEATURES</styleUrl>
         <Point>
           <extrude>0</extrude>
           <altitudeMode>clampedToGround</altitudeMode>
           <coordinates>
             123.64167,9.26667,0
           </coordinates>
         </Point>
       </Placemark>
       <Placemark>
         <name>Enuk</name>
         <description><![CDATA[]]></description>
         <styleUrl>#FEATURES</styleUrl>
         <Point>
           <extrude>0</extrude>
           <altitudeMode>clampedToGround</altitudeMode>
           <coordinates>
             150.760861,-2.640861,0
           </coordinates>
         </Point>
       </Placemark>
       <Placemark>
         <name>Esca�o Beach</name>
         <description><![CDATA[]]></description>
         <styleUrl>#FEATURES</styleUrl>
         <Point>
           <extrude>0</extrude>
           <altitudeMode>clampedToGround</altitudeMode>
           <coordinates>
             123.31367,9.33183,0
           </coordinates>
         </Point>
       </Placemark>
       <Placemark>
         <name>Escape *1*</name>
         <description><![CDATA[]]></description>
         <styleUrl>#FEATURES</styleUrl>
         <Point>
           <extrude>0</extrude>
           <altitudeMode>clampedToGround</altitudeMode>
           <coordinates>
             145.79167,-15.88333,0
           </coordinates>
         </Point>
       </Placemark>
       <Placemark>
         <name>Escarceo Point</name>
         <description><![CDATA[]]></description>
         <styleUrl>#FEATURES</styleUrl>
         <Point>
           <extrude>0</extrude>
           <altitudeMode>clampedToGround</altitudeMode>
           <coordinates>
             120.99055,13.52417,0
           </coordinates>
         </Point>
       </Placemark>
       <Placemark>
         <name>Escarceo Point</name>
         <description><![CDATA[]]></description>
         <styleUrl>#FEATURES</styleUrl>
         <Point>
           <extrude>0</extrude>
           <altitudeMode>clampedToGround</altitudeMode>
           <coordinates>
             120.98333,13.51667,0
           </coordinates>
         </Point>
       </Placemark>
       <Placemark>
         <name>Espinosa</name>
         <description><![CDATA[]]></description>
         <styleUrl>#FEATURES</styleUrl>
         <Point>
           <extrude>0</extrude>
           <altitudeMode>clampedToGround</altitudeMode>
           <coordinates>
             122.56667,10.61667,0
           </coordinates>
         </Point>
       </Placemark>
       <Placemark>
         <name>Ever Prosperity</name>
         <description><![CDATA[]]></description>
         <styleUrl>#FEATURES</styleUrl>
         <Point>
           <extrude>0</extrude>
           <altitudeMode>clampedToGround</altitudeMode>
           <coordinates>
             166.368667,-22.443833,0
           </coordinates>
         </Point>
       </Placemark>
       <Placemark>
         <name>Facpi Point</name>
         <description><![CDATA[]]></description>
         <styleUrl>#FEATURES</styleUrl>
         <Point>
           <extrude>0</extrude>
           <altitudeMode>clampedToGround</altitudeMode>
           <coordinates>
             144.640778,13.336278,0
           </coordinates>
         </Point>
       </Placemark>
       <Placemark>
         <name>Facpi Point</name>
         <description><![CDATA[]]></description>
         <styleUrl>#FEATURES</styleUrl>
         <Point>
           <extrude>0</extrude>
           <altitudeMode>clampedToGround</altitudeMode>
           <coordinates>
             144.645556,13.339167,0
           </coordinates>
         </Point>
       </Placemark>
       <Placemark>
         <name>Faith</name>
         <description><![CDATA[]]></description>
         <styleUrl>#FEATURES</styleUrl>
         <Point>
           <extrude>0</extrude>
           <altitudeMode>clampedToGround</altitudeMode>
           <coordinates>
             148.35,-19.28333,0
           </coordinates>
         </Point>
       </Placemark>
       <Placemark>
         <name>Fakarava Atoll</name>
         <description><![CDATA[]]></description>
         <styleUrl>#FEATURES</styleUrl>
         <Point>
           <extrude>0</extrude>
           <altitudeMode>clampedToGround</altitudeMode>
           <coordinates>
             -145.468667,-16.524667,0
           </coordinates>
         </Point>
       </Placemark>
       <Placemark>
         <name>Fanning Reef</name>
         <description><![CDATA[]]></description>
         <styleUrl>#FEATURES</styleUrl>
         <Point>
           <extrude>0</extrude>
           <altitudeMode>clampedToGround</altitudeMode>
           <coordinates>
             159.2,3.5,0
           </coordinates>
         </Point>
       </Placemark>
       <Placemark>
         <name>Fantasea ReefWorld Pantoon *Hardy Reef*</name>
         <description><![CDATA[]]></description>
         <styleUrl>#FEATURES</styleUrl>
         <Point>
           <extrude>0</extrude>
           <altitudeMode>clampedToGround</altitudeMode>
           <coordinates>
             149.181472,-19.747417,0
           </coordinates>
         </Point>
       </Placemark>
       <Placemark>
         <name>Fantome Island</name>
         <description><![CDATA[]]></description>
         <styleUrl>#FEATURES</styleUrl>
         <Point>
           <extrude>0</extrude>
           <altitudeMode>clampedToGround</altitudeMode>
           <coordinates>
             146.51667,-18.675,0
           </coordinates>
         </Point>
       </Placemark>
       <Placemark>
         <name>Fantome Site 2</name>
         <description><![CDATA[]]></description>
         <styleUrl>#FEATURES</styleUrl>
         <Point>
           <extrude>0</extrude>
           <altitudeMode>clampedToGround</altitudeMode>
           <coordinates>
             146.692889,-18.689611,0
           </coordinates>
         </Point>
       </Placemark>
       <Placemark>
         <name>Fausse Passe</name>
         <description><![CDATA[]]></description>
         <styleUrl>#FEATURES</styleUrl>
         <Point>
           <extrude>0</extrude>
           <altitudeMode>clampedToGround</altitudeMode>
           <coordinates>
             166.188611,-22.288333,0
           </coordinates>
         </Point>
       </Placemark>
       <Placemark>
         <name>Fausse passe Pouembout</name>
         <description><![CDATA[]]></description>
         <styleUrl>#FEATURES</styleUrl>
         <Point>
           <extrude>0</extrude>
           <altitudeMode>clampedToGround</altitudeMode>
           <coordinates>
             164.762806,-21.218,0
           </coordinates>
         </Point>
       </Placemark>
       <Placemark>
         <name>Feather</name>
         <description><![CDATA[]]></description>
         <styleUrl>#FEATURES</styleUrl>
         <Point>
           <extrude>0</extrude>
           <altitudeMode>clampedToGround</altitudeMode>
           <coordinates>
             146.38333,-17.53333,0
           </coordinates>
         </Point>
       </Placemark>
       <Placemark>
         <name>Fernando&amp;apos;s Hideaway</name>
         <description><![CDATA[]]></description>
         <styleUrl>#FEATURES</styleUrl>
         <Point>
           <extrude>0</extrude>
           <altitudeMode>clampedToGround</altitudeMode>
           <coordinates>
             179.032694,-17.213,0
           </coordinates>
         </Point>
       </Placemark>
       <Placemark>
         <name>Fiha</name>
         <description><![CDATA[]]></description>
         <styleUrl>#FEATURES</styleUrl>
         <Point>
           <extrude>0</extrude>
           <altitudeMode>clampedToGround</altitudeMode>
           <coordinates>
             157.56425,-8.770556,0
           </coordinates>
         </Point>
       </Placemark>
       <Placemark>
         <name>First Plateau</name>
         <description><![CDATA[]]></description>
         <styleUrl>#FEATURES</styleUrl>
         <Point>
           <extrude>0</extrude>
           <altitudeMode>clampedToGround</altitudeMode>
           <coordinates>
             120.95528,12.51138,0
           </coordinates>
         </Point>
       </Placemark>
       <Placemark>
         <name>First Plateau</name>
         <description><![CDATA[]]></description>
         <styleUrl>#FEATURES</styleUrl>
         <Point>
           <extrude>0</extrude>
           <altitudeMode>clampedToGround</altitudeMode>
           <coordinates>
             120.9,13.55,0
           </coordinates>
         </Point>
       </Placemark>
       <Placemark>
         <name>First Reef</name>
         <description><![CDATA[]]></description>
         <styleUrl>#FEATURES</styleUrl>
         <Point>
           <extrude>0</extrude>
           <altitudeMode>clampedToGround</altitudeMode>
           <coordinates>
             150.091639,-5.433972,0
           </coordinates>
         </Point>
       </Placemark>
       <Placemark>
         <name>Fish Factory</name>
         <description><![CDATA[]]></description>
         <styleUrl>#FEATURES</styleUrl>
         <Point>
           <extrude>0</extrude>
           <altitudeMode>clampedToGround</altitudeMode>
           <coordinates>
             179.947833,-16.778,0
           </coordinates>
         </Point>
       </Placemark>
       <Placemark>
         <name>Fish Patch</name>
         <description><![CDATA[]]></description>
         <styleUrl>#FEATURES</styleUrl>
         <Point>
           <extrude>0</extrude>
           <altitudeMode>clampedToGround</altitudeMode>
           <coordinates>
             178.399667,-18.159667,0
           </coordinates>
         </Point>
       </Placemark>
       <Placemark>
         <name>Fish Patch</name>
         <description><![CDATA[]]></description>
         <styleUrl>#FEATURES</styleUrl>
         <Point>
           <extrude>0</extrude>
           <altitudeMode>clampedToGround</altitudeMode>
           <coordinates>
             178.368056,-18.188889,0
           </coordinates>
         </Point>
       </Placemark>
       <Placemark>
         <name>Fitzroy Beach Dive</name>
         <description><![CDATA[]]></description>
         <styleUrl>#FEATURES</styleUrl>
         <Point>
           <extrude>0</extrude>
           <altitudeMode>clampedToGround</altitudeMode>
           <coordinates>
             145.982833,-16.934833,0
           </coordinates>
         </Point>
       </Placemark>
       <Placemark>
         <name>Fitzroy Island</name>
         <description><![CDATA[]]></description>
         <styleUrl>#FEATURES</styleUrl>
         <Point>
           <extrude>0</extrude>
           <altitudeMode>clampedToGround</altitudeMode>
           <coordinates>
             145.99313,-16.92315,0
           </coordinates>
         </Point>
       </Placemark>
       <Placemark>
         <name>Fitzroy Island</name>
         <description><![CDATA[]]></description>
         <styleUrl>#FEATURES</styleUrl>
         <Point>
           <extrude>0</extrude>
           <altitudeMode>clampedToGround</altitudeMode>
           <coordinates>
             145.98333,-16.925,0
           </coordinates>
         </Point>
       </Placemark>
       <Placemark>
         <name>Fitzroy Sandy Patches Dive</name>
         <description><![CDATA[]]></description>
         <styleUrl>#FEATURES</styleUrl>
         <Point>
           <extrude>0</extrude>
           <altitudeMode>clampedToGround</altitudeMode>
           <coordinates>
             145.999167,-16.942,0
           </coordinates>
         </Point>
       </Placemark>
       <Placemark>
         <name>Flare Point_ Ribbon Reef No.3</name>
         <description><![CDATA[]]></description>
         <styleUrl>#FEATURES</styleUrl>
         <Point>
           <extrude>0</extrude>
           <altitudeMode>clampedToGround</altitudeMode>
           <coordinates>
             145.776861,-15.512528,0
           </coordinates>
         </Point>
       </Placemark>
       <Placemark>
         <name>Flora</name>
         <description><![CDATA[]]></description>
         <styleUrl>#FEATURES</styleUrl>
         <Point>
           <extrude>0</extrude>
           <altitudeMode>clampedToGround</altitudeMode>
           <coordinates>
             146.29167,-17.18333,0
           </coordinates>
         </Point>
       </Placemark>
       <Placemark>
         <name>Flores SW</name>
         <description><![CDATA[]]></description>
         <styleUrl>#FEATURES</styleUrl>
         <Point>
           <extrude>0</extrude>
           <altitudeMode>clampedToGround</altitudeMode>
           <coordinates>
             119.79433,-8.73033,0
           </coordinates>
         </Point>
       </Placemark>
       <Placemark>
         <name>Flores SW</name>
         <description><![CDATA[]]></description>
         <styleUrl>#FEATURES</styleUrl>
         <Point>
           <extrude>0</extrude>
           <altitudeMode>clampedToGround</altitudeMode>
           <coordinates>
             119.79967,-8.72983,0
           </coordinates>
         </Point>
       </Placemark>
       <Placemark>
         <name>Flores SW</name>
         <description><![CDATA[]]></description>
         <styleUrl>#FEATURES</styleUrl>
         <Point>
           <extrude>0</extrude>
           <altitudeMode>clampedToGround</altitudeMode>
           <coordinates>
             119.80067,-8.7155,0
           </coordinates>
         </Point>
       </Placemark>
       <Placemark>
         <name>Flores SW</name>
         <description><![CDATA[]]></description>
         <styleUrl>#FEATURES</styleUrl>
         <Point>
           <extrude>0</extrude>
           <altitudeMode>clampedToGround</altitudeMode>
           <coordinates>
             119.801,-8.75,0
           </coordinates>
         </Point>
       </Placemark>
       <Placemark>
         <name>Flores SW</name>
         <description><![CDATA[]]></description>
         <styleUrl>#FEATURES</styleUrl>
         <Point>
           <extrude>0</extrude>
           <altitudeMode>clampedToGround</altitudeMode>
           <coordinates>
             119.80167,-8.75,0
           </coordinates>
         </Point>
       </Placemark>
       <Placemark>
         <name>Flores SW</name>
         <description><![CDATA[]]></description>
         <styleUrl>#FEATURES</styleUrl>
         <Point>
           <extrude>0</extrude>
           <altitudeMode>clampedToGround</altitudeMode>
           <coordinates>
             119.804,-8.77567,0
           </coordinates>
         </Point>
       </Placemark>
       <Placemark>
         <name>Flores SW</name>
         <description><![CDATA[]]></description>
         <styleUrl>#FEATURES</styleUrl>
         <Point>
           <extrude>0</extrude>
           <altitudeMode>clampedToGround</altitudeMode>
           <coordinates>
             119.80417,-8.782,0
           </coordinates>
         </Point>
       </Placemark>
       <Placemark>
         <name>Flores SW</name>
         <description><![CDATA[]]></description>
         <styleUrl>#FEATURES</styleUrl>
         <Point>
           <extrude>0</extrude>
           <altitudeMode>clampedToGround</altitudeMode>
           <coordinates>
             119.80567,-8.6605,0
           </coordinates>
         </Point>
       </Placemark>
       <Placemark>
         <name>Flores SW</name>
         <description><![CDATA[]]></description>
         <styleUrl>#FEATURES</styleUrl>
         <Point>
           <extrude>0</extrude>
           <altitudeMode>clampedToGround</altitudeMode>
           <coordinates>
             119.80883,-8.66067,0
           </coordinates>
         </Point>
       </Placemark>
       <Placemark>
         <name>Flores SW</name>
         <description><![CDATA[]]></description>
         <styleUrl>#FEATURES</styleUrl>
         <Point>
           <extrude>0</extrude>
           <altitudeMode>clampedToGround</altitudeMode>
           <coordinates>
             119.818,-8.784,0
           </coordinates>
         </Point>
       </Placemark>
       <Placemark>
         <name>Flores SW</name>
         <description><![CDATA[]]></description>
         <styleUrl>#FEATURES</styleUrl>
         <Point>
           <extrude>0</extrude>
           <altitudeMode>clampedToGround</altitudeMode>
           <coordinates>
             119.835,-8.78367,0
           </coordinates>
         </Point>
       </Placemark>
       <Placemark>
         <name>Fo Tau Fun Chau</name>
         <description><![CDATA[]]></description>
         <styleUrl>#FEATURES</styleUrl>
         <Point>
           <extrude>0</extrude>
           <altitudeMode>clampedToGround</altitudeMode>
           <coordinates>
             114.364472,22.337944,0
           </coordinates>
         </Point>
       </Placemark>
       <Placemark>
         <name>Fondeado Island</name>
         <description><![CDATA[]]></description>
         <styleUrl>#FEATURES</styleUrl>
         <Point>
           <extrude>0</extrude>
           <altitudeMode>clampedToGround</altitudeMode>
           <coordinates>
             118.915278,9.933333,0
           </coordinates>
         </Point>
       </Placemark>
       <Placemark>
         <name>Fonque</name>
         <description><![CDATA[]]></description>
         <styleUrl>#FEATURES</styleUrl>
         <Point>
           <extrude>0</extrude>
           <altitudeMode>clampedToGround</altitudeMode>
           <coordinates>
             119.533333,23.533333,0
           </coordinates>
         </Point>
       </Placemark>
       <Placemark>
         <name>Forbes Island</name>
         <description><![CDATA[]]></description>
         <styleUrl>#FEATURES</styleUrl>
         <Point>
           <extrude>0</extrude>
           <altitudeMode>clampedToGround</altitudeMode>
           <coordinates>
             143.40833,-12.29167,0
           </coordinates>
         </Point>
       </Placemark>
       <Placemark>
         <name>Forrester</name>
         <description><![CDATA[]]></description>
         <styleUrl>#FEATURES</styleUrl>
         <Point>
           <extrude>0</extrude>
           <altitudeMode>clampedToGround</altitudeMode>
           <coordinates>
             145.5,-15.16667,0
           </coordinates>
         </Point>
       </Placemark>
       <Placemark>
         <name>Fortune Island</name>
         <description><![CDATA[]]></description>
         <styleUrl>#FEATURES</styleUrl>
         <Point>
           <extrude>0</extrude>
           <altitudeMode>clampedToGround</altitudeMode>
           <coordinates>
             120.56667,14.06667,0
           </coordinates>
         </Point>
       </Placemark>
       <Placemark>
         <name>Fragle Rock</name>
         <description><![CDATA[]]></description>
         <styleUrl>#FEATURES</styleUrl>
         <Point>
           <extrude>0</extrude>
           <altitudeMode>clampedToGround</altitudeMode>
           <coordinates>
             177.141111,-17.759722,0
           </coordinates>
         </Point>
       </Placemark>
       <Placemark>
         <name>Fringe Reef NE Patanunan</name>
         <description><![CDATA[]]></description>
         <styleUrl>#FEATURES</styleUrl>
         <Point>
           <extrude>0</extrude>
           <altitudeMode>clampedToGround</altitudeMode>
           <coordinates>
             117.096333,7.108167,0
           </coordinates>
         </Point>
       </Placemark>
       <Placemark>
         <name>Fringing Reef S of Karakit</name>
         <description><![CDATA[]]></description>
         <styleUrl>#FEATURES</styleUrl>
         <Point>
           <extrude>0</extrude>
           <altitudeMode>clampedToGround</altitudeMode>
           <coordinates>
             117.078833,7.1015,0
           </coordinates>
         </Point>
       </Placemark>
       <Placemark>
         <name>Fringing Reef S. Molleangan Besar</name>
         <description><![CDATA[]]></description>
         <styleUrl>#FEATURES</styleUrl>
         <Point>
           <extrude>0</extrude>
           <altitudeMode>clampedToGround</altitudeMode>
           <coordinates>
             117.126167,7.116667,0
           </coordinates>
         </Point>
       </Placemark>
       <Placemark>
         <name>Fringing Reef SE Balak</name>
         <description><![CDATA[]]></description>
         <styleUrl>#FEATURES</styleUrl>
         <Point>
           <extrude>0</extrude>
           <altitudeMode>clampedToGround</altitudeMode>
           <coordinates>
             117.15,7.134,0
           </coordinates>
         </Point>
       </Placemark>
       <Placemark>
         <name>Fringing Reef SE Patanunan</name>
         <description><![CDATA[]]></description>
         <styleUrl>#FEATURES</styleUrl>
         <Point>
           <extrude>0</extrude>
           <altitudeMode>clampedToGround</altitudeMode>
           <coordinates>
             117.093167,7.103167,0
           </coordinates>
         </Point>
       </Placemark>
       <Placemark>
         <name>Fringing Reef SE side of Balak</name>
         <description><![CDATA[]]></description>
         <styleUrl>#FEATURES</styleUrl>
         <Point>
           <extrude>0</extrude>
           <altitudeMode>clampedToGround</altitudeMode>
           <coordinates>
             117.1465,7.1295,0
           </coordinates>
         </Point>
       </Placemark>
       <Placemark>
         <name>Fringing Reef SW Balak</name>
         <description><![CDATA[]]></description>
         <styleUrl>#FEATURES</styleUrl>
         <Point>
           <extrude>0</extrude>
           <altitudeMode>clampedToGround</altitudeMode>
           <coordinates>
             117.133,7.122333,0
           </coordinates>
         </Point>
       </Placemark>
       <Placemark>
         <name>Fuga Island</name>
         <description><![CDATA[]]></description>
         <styleUrl>#FEATURES</styleUrl>
         <Point>
           <extrude>0</extrude>
           <altitudeMode>clampedToGround</altitudeMode>
           <coordinates>
             121.38333,18.81667,0
           </coordinates>
         </Point>
       </Placemark>
       <Placemark>
         <name>Fugausa</name>
         <description><![CDATA[]]></description>
         <styleUrl>#FEATURES</styleUrl>
         <Point>
           <extrude>0</extrude>
           <altitudeMode>clampedToGround</altitudeMode>
           <coordinates>
             125.270417,24.998417,0
           </coordinates>
         </Point>
       </Placemark>
       <Placemark>
         <name>Fusiliro Sombrero</name>
         <description><![CDATA[]]></description>
         <styleUrl>#FEATURES</styleUrl>
         <Point>
           <extrude>0</extrude>
           <altitudeMode>clampedToGround</altitudeMode>
           <coordinates>
             123.37,9.996944,0
           </coordinates>
         </Point>
       </Placemark>
       <Placemark>
         <name>Gaba Bay</name>
         <description><![CDATA[]]></description>
         <styleUrl>#FEATURES</styleUrl>
         <Point>
           <extrude>0</extrude>
           <altitudeMode>clampedToGround</altitudeMode>
           <coordinates>
             123.99167,13.292,0
           </coordinates>
         </Point>
       </Placemark>
       <Placemark>
         <name>Gannet Cay</name>
         <description><![CDATA[]]></description>
         <styleUrl>#FEATURES</styleUrl>
         <Point>
           <extrude>0</extrude>
           <altitudeMode>clampedToGround</altitudeMode>
           <coordinates>
             152.48017,-21.97585,0
           </coordinates>
         </Point>
       </Placemark>
       <Placemark>
         <name>Gannet Cay</name>
         <description><![CDATA[]]></description>
         <styleUrl>#FEATURES</styleUrl>
         <Point>
           <extrude>0</extrude>
           <altitudeMode>clampedToGround</altitudeMode>
           <coordinates>
             152.475,-21.98333,0
           </coordinates>
         </Point>
       </Placemark>
       <Placemark>
         <name>Gardeen Eel</name>
         <description><![CDATA[]]></description>
         <styleUrl>#FEATURES</styleUrl>
         <Point>
           <extrude>0</extrude>
           <altitudeMode>clampedToGround</altitudeMode>
           <coordinates>
             114.499,-8.091778,0
           </coordinates>
         </Point>
       </Placemark>
       <Placemark>
         <name>Garden Eel</name>
         <description><![CDATA[]]></description>
         <styleUrl>#FEATURES</styleUrl>
         <Point>
           <extrude>0</extrude>
           <altitudeMode>clampedToGround</altitudeMode>
           <coordinates>
             114.497556,-8.093306,0
           </coordinates>
         </Point>
       </Placemark>
       <Placemark>
         <name>Gato Island</name>
         <description><![CDATA[]]></description>
         <styleUrl>#FEATURES</styleUrl>
         <Point>
           <extrude>0</extrude>
           <altitudeMode>clampedToGround</altitudeMode>
           <coordinates>
             123.20533,12.44017,0
           </coordinates>
         </Point>
       </Placemark>
       <Placemark>
         <name>Gaya Island * Pulau Gaya *</name>
         <description><![CDATA[]]></description>
         <styleUrl>#FEATURES</styleUrl>
         <Point>
           <extrude>0</extrude>
           <altitudeMode>clampedToGround</altitudeMode>
           <coordinates>
             116.03333,6.01667,0
           </coordinates>
         </Point>
       </Placemark>
       <Placemark>
         <name>GeeChang</name>
         <description><![CDATA[]]></description>
         <styleUrl>#FEATURES</styleUrl>
         <Point>
           <extrude>0</extrude>
           <altitudeMode>clampedToGround</altitudeMode>
           <coordinates>
             121.463333,22.666667,0
           </coordinates>
         </Point>
       </Placemark>
       <Placemark>
         <name>GeeChang</name>
         <description><![CDATA[]]></description>
         <styleUrl>#FEATURES</styleUrl>
         <Point>
           <extrude>0</extrude>
           <altitudeMode>clampedToGround</altitudeMode>
           <coordinates>
             121.473333,22.675,0
           </coordinates>
         </Point>
       </Placemark>
       <Placemark>
         <name>GeeChang</name>
         <description><![CDATA[]]></description>
         <styleUrl>#FEATURES</styleUrl>
         <Point>
           <extrude>0</extrude>
           <altitudeMode>clampedToGround</altitudeMode>
           <coordinates>
             121.533333,22.025,0
           </coordinates>
         </Point>
       </Placemark>
       <Placemark>
         <name>Geleang</name>
         <description><![CDATA[]]></description>
         <styleUrl>#FEATURES</styleUrl>
         <Point>
           <extrude>0</extrude>
           <altitudeMode>clampedToGround</altitudeMode>
           <coordinates>
             110.351639,-5.871306,0
           </coordinates>
         </Point>
       </Placemark>
       <Placemark>
         <name>Geleang Island</name>
         <description><![CDATA[]]></description>
         <styleUrl>#FEATURES</styleUrl>
         <Point>
           <extrude>0</extrude>
           <altitudeMode>clampedToGround</altitudeMode>
           <coordinates>
             110.353917,-5.871472,0
           </coordinates>
         </Point>
       </Placemark>
       <Placemark>
         <name>Geleang Island</name>
         <description><![CDATA[]]></description>
         <styleUrl>#FEATURES</styleUrl>
         <Point>
           <extrude>0</extrude>
           <altitudeMode>clampedToGround</altitudeMode>
           <coordinates>
             110.348056,-5.875,0
           </coordinates>
         </Point>
       </Placemark>
       <Placemark>
         <name>Gem Reef</name>
         <description><![CDATA[]]></description>
         <styleUrl>#FEATURES</styleUrl>
         <Point>
           <extrude>0</extrude>
           <altitudeMode>clampedToGround</altitudeMode>
           <coordinates>
             119.1513,5.5843,0
           </coordinates>
         </Point>
       </Placemark>
       <Placemark>
         <name>Genteng Besar Island</name>
         <description><![CDATA[]]></description>
         <styleUrl>#FEATURES</styleUrl>
         <Point>
           <extrude>0</extrude>
           <altitudeMode>clampedToGround</altitudeMode>
           <coordinates>
             106.552,-5.36833,0
           </coordinates>
         </Point>
       </Placemark>
       <Placemark>
         <name>Geoffrey Bay *near car ferry*</name>
         <description><![CDATA[]]></description>
         <styleUrl>#FEATURES</styleUrl>
         <Point>
           <extrude>0</extrude>
           <altitudeMode>clampedToGround</altitudeMode>
           <coordinates>
             146.5,-19.09,0
           </coordinates>
         </Point>
       </Placemark>
       <Placemark>
         <name>Gibley</name>
         <description><![CDATA[]]></description>
         <styleUrl>#FEATURES</styleUrl>
         <Point>
           <extrude>0</extrude>
           <altitudeMode>clampedToGround</altitudeMode>
           <coordinates>
             146.58333,-17.58333,0
           </coordinates>
         </Point>
       </Placemark>
       <Placemark>
         <name>Gigante Island *North*</name>
         <description><![CDATA[]]></description>
         <styleUrl>#FEATURES</styleUrl>
         <Point>
           <extrude>0</extrude>
           <altitudeMode>clampedToGround</altitudeMode>
           <coordinates>
             123.35,11.41667,0
           </coordinates>
         </Point>
       </Placemark>
       <Placemark>
         <name>Gigante Island *South*</name>
         <description><![CDATA[]]></description>
         <styleUrl>#FEATURES</styleUrl>
         <Point>
           <extrude>0</extrude>
           <altitudeMode>clampedToGround</altitudeMode>
           <coordinates>
             123.33333,11.58333,0
           </coordinates>
         </Point>
       </Placemark>
       <Placemark>
         <name>Gili Sulat</name>
         <description><![CDATA[]]></description>
         <styleUrl>#FEATURES</styleUrl>
         <Point>
           <extrude>0</extrude>
           <altitudeMode>clampedToGround</altitudeMode>
           <coordinates>
             116.702972,-8.306778,0
           </coordinates>
         </Point>
       </Placemark>
       <Placemark>
         <name>Gililawa Darat</name>
         <description><![CDATA[]]></description>
         <styleUrl>#FEATURES</styleUrl>
         <Point>
           <extrude>0</extrude>
           <altitudeMode>clampedToGround</altitudeMode>
           <coordinates>
             119.58333,-8.58333,0
           </coordinates>
         </Point>
       </Placemark>
       <Placemark>
         <name>Gilutongan Marine Sanctuary</name>
         <description><![CDATA[]]></description>
         <styleUrl>#FEATURES</styleUrl>
         <Point>
           <extrude>0</extrude>
           <altitudeMode>clampedToGround</altitudeMode>
           <coordinates>
             123.984972,10.211028,0
           </coordinates>
         </Point>
       </Placemark>
       <Placemark>
         <name>Goh Huyong * South Island *</name>
         <description><![CDATA[]]></description>
         <styleUrl>#FEATURES</styleUrl>
         <Point>
           <extrude>0</extrude>
           <altitudeMode>clampedToGround</altitudeMode>
           <coordinates>
             97.65,8.4805,0
           </coordinates>
         </Point>
       </Placemark>
       <Placemark>
         <name>Goh Sindarar Tai</name>
         <description><![CDATA[]]></description>
         <styleUrl>#FEATURES</styleUrl>
         <Point>
           <extrude>0</extrude>
           <altitudeMode>clampedToGround</altitudeMode>
           <coordinates>
             97.9,9.31667,0
           </coordinates>
         </Point>
       </Placemark>
       <Placemark>
         <name>Golden Nuggets</name>
         <description><![CDATA[]]></description>
         <styleUrl>#FEATURES</styleUrl>
         <Point>
           <extrude>0</extrude>
           <altitudeMode>clampedToGround</altitudeMode>
           <coordinates>
             179.286833,-16.812167,0
           </coordinates>
         </Point>
       </Placemark>
       <Placemark>
         <name>Golden Nuggets Deep</name>
         <description><![CDATA[]]></description>
         <styleUrl>#FEATURES</styleUrl>
         <Point>
           <extrude>0</extrude>
           <altitudeMode>clampedToGround</altitudeMode>
           <coordinates>
             179.265,-16.8335,0
           </coordinates>
         </Point>
       </Placemark>
       <Placemark>
         <name>Golden Reef</name>
         <description><![CDATA[]]></description>
         <styleUrl>#FEATURES</styleUrl>
         <Point>
           <extrude>0</extrude>
           <altitudeMode>clampedToGround</altitudeMode>
           <coordinates>
             177.430111,-18.159278,0
           </coordinates>
         </Point>
       </Placemark>
       <Placemark>
         <name>Gordo Point</name>
         <description><![CDATA[]]></description>
         <styleUrl>#FEATURES</styleUrl>
         <Point>
           <extrude>0</extrude>
           <altitudeMode>clampedToGround</altitudeMode>
           <coordinates>
             120.71667,14.23333,0
           </coordinates>
         </Point>
       </Placemark>
       <Placemark>
         <name>Goro</name>
         <description><![CDATA[]]></description>
         <styleUrl>#FEATURES</styleUrl>
         <Point>
           <extrude>0</extrude>
           <altitudeMode>clampedToGround</altitudeMode>
           <coordinates>
             167.03,-22.313333,0
           </coordinates>
         </Point>
       </Placemark>
       <Placemark>
         <name>Gosong Kapas Reef</name>
         <description><![CDATA[]]></description>
         <styleUrl>#FEATURES</styleUrl>
         <Point>
           <extrude>0</extrude>
           <altitudeMode>clampedToGround</altitudeMode>
           <coordinates>
             106.522222,-5.541667,0
           </coordinates>
         </Point>
       </Placemark>
       <Placemark>
         <name>Gosong Sawo</name>
         <description><![CDATA[]]></description>
         <styleUrl>#FEATURES</styleUrl>
         <Point>
           <extrude>0</extrude>
           <altitudeMode>clampedToGround</altitudeMode>
           <coordinates>
             105.514944,-5.928,0
           </coordinates>
         </Point>
       </Placemark>
       <Placemark>
         <name>Grand Ika Gili Air</name>
         <description><![CDATA[]]></description>
         <styleUrl>#FEATURES</styleUrl>
         <Point>
           <extrude>0</extrude>
           <altitudeMode>clampedToGround</altitudeMode>
           <coordinates>
             116.082778,-8.342778,0
           </coordinates>
         </Point>
       </Placemark>
       <Placemark>
         <name>Grand Recif Thio</name>
         <description><![CDATA[]]></description>
         <styleUrl>#FEATURES</styleUrl>
         <Point>
           <extrude>0</extrude>
           <altitudeMode>clampedToGround</altitudeMode>
           <coordinates>
             166.337472,-21.556333,0
           </coordinates>
         </Point>
       </Placemark>
       <Placemark>
         <name>Grande</name>
         <description><![CDATA[]]></description>
         <styleUrl>#FEATURES</styleUrl>
         <Point>
           <extrude>0</extrude>
           <altitudeMode>clampedToGround</altitudeMode>
           <coordinates>
             120.222972,14.767111,0
           </coordinates>
         </Point>
       </Placemark>
       <Placemark>
         <name>Great White Wall</name>
         <description><![CDATA[]]></description>
         <styleUrl>#FEATURES</styleUrl>
         <Point>
           <extrude>0</extrude>
           <altitudeMode>clampedToGround</altitudeMode>
           <coordinates>
             179.901333,-16.798667,0
           </coordinates>
         </Point>
       </Placemark>
       <Placemark>
         <name>Great White Wall</name>
         <description><![CDATA[]]></description>
         <styleUrl>#FEATURES</styleUrl>
         <Point>
           <extrude>0</extrude>
           <altitudeMode>clampedToGround</altitudeMode>
           <coordinates>
             179.906833,-16.798167,0
           </coordinates>
         </Point>
       </Placemark>
       <Placemark>
         <name>Green Island</name>
         <description><![CDATA[]]></description>
         <styleUrl>#FEATURES</styleUrl>
         <Point>
           <extrude>0</extrude>
           <altitudeMode>clampedToGround</altitudeMode>
           <coordinates>
             145.98333,-16.75833,0
           </coordinates>
         </Point>
       </Placemark>
       <Placemark>
         <name>Green Island *16049*</name>
         <description><![CDATA[]]></description>
         <styleUrl>#FEATURES</styleUrl>
         <Point>
           <extrude>0</extrude>
           <altitudeMode>clampedToGround</altitudeMode>
           <coordinates>
             145.98045,-16.77532,0
           </coordinates>
         </Point>
       </Placemark>
       <Placemark>
         <name>Grimault</name>
         <description><![CDATA[]]></description>
         <styleUrl>#FEATURES</styleUrl>
         <Point>
           <extrude>0</extrude>
           <altitudeMode>clampedToGround</altitudeMode>
           <coordinates>
             164.980583,-21.367306,0
           </coordinates>
         </Point>
       </Placemark>
       <Placemark>
         <name>Gruff Head</name>
         <description><![CDATA[]]></description>
         <styleUrl>#FEATURES</styleUrl>
         <Point>
           <extrude>0</extrude>
           <altitudeMode>clampedToGround</altitudeMode>
           <coordinates>
             114.32133,22.48283,0
           </coordinates>
         </Point>
       </Placemark>
       <Placemark>
         <name>Gruff Head</name>
         <description><![CDATA[]]></description>
         <styleUrl>#FEATURES</styleUrl>
         <Point>
           <extrude>0</extrude>
           <altitudeMode>clampedToGround</altitudeMode>
           <coordinates>
             114.323444,22.474611,0
           </coordinates>
         </Point>
       </Placemark>
       <Placemark>
         <name>Guay Point</name>
         <description><![CDATA[]]></description>
         <styleUrl>#FEATURES</styleUrl>
         <Point>
           <extrude>0</extrude>
           <altitudeMode>clampedToGround</altitudeMode>
           <coordinates>
             120.4,14.45,0
           </coordinates>
         </Point>
       </Placemark>
       <Placemark>
         <name>Guindakpan Island</name>
         <description><![CDATA[]]></description>
         <styleUrl>#FEATURES</styleUrl>
         <Point>
           <extrude>0</extrude>
           <altitudeMode>clampedToGround</altitudeMode>
           <coordinates>
             124.2795,10.22733,0
           </coordinates>
         </Point>
       </Placemark>
       <Placemark>
         <name>Guiwanon Island * Guiuanon *</name>
         <description><![CDATA[]]></description>
         <styleUrl>#FEATURES</styleUrl>
         <Point>
           <extrude>0</extrude>
           <altitudeMode>clampedToGround</altitudeMode>
           <coordinates>
             122.65,10.36667,0
           </coordinates>
         </Point>
       </Placemark>
       <Placemark>
         <name>Gulisaan Island</name>
         <description><![CDATA[]]></description>
         <styleUrl>#FEATURES</styleUrl>
         <Point>
           <extrude>0</extrude>
           <altitudeMode>clampedToGround</altitudeMode>
           <coordinates>
             118.02383,6.10533,0
           </coordinates>
         </Point>
       </Placemark>
       <Placemark>
         <name>Gumahang</name>
         <description><![CDATA[]]></description>
         <styleUrl>#FEATURES</styleUrl>
         <Point>
           <extrude>0</extrude>
           <altitudeMode>clampedToGround</altitudeMode>
           <coordinates>
             123.56208,12.45477,0
           </coordinates>
         </Point>
       </Placemark>
       <Placemark>
         <name>Gumahang</name>
         <description><![CDATA[]]></description>
         <styleUrl>#FEATURES</styleUrl>
         <Point>
           <extrude>0</extrude>
           <altitudeMode>clampedToGround</altitudeMode>
           <coordinates>
             123.562,12.45483,0
           </coordinates>
         </Point>
       </Placemark>
       <Placemark>
         <name>Gumasa</name>
         <description><![CDATA[]]></description>
         <styleUrl>#FEATURES</styleUrl>
         <Point>
           <extrude>0</extrude>
           <altitudeMode>clampedToGround</altitudeMode>
           <coordinates>
             125.23333,5.71667,0
           </coordinates>
         </Point>
       </Placemark>
       <Placemark>
         <name>Gusung Tarojaya_ Salemo Island</name>
         <description><![CDATA[]]></description>
         <styleUrl>#FEATURES</styleUrl>
         <Point>
           <extrude>0</extrude>
           <altitudeMode>clampedToGround</altitudeMode>
           <coordinates>
             119.44675,-4.663306,0
           </coordinates>
         </Point>
       </Placemark>
       <Placemark>
         <name>Guyoden</name>
         <description><![CDATA[]]></description>
         <styleUrl>#FEATURES</styleUrl>
         <Point>
           <extrude>0</extrude>
           <altitudeMode>clampedToGround</altitudeMode>
           <coordinates>
             119.95,16.33333,0
           </coordinates>
         </Point>
       </Placemark>
       <Placemark>
         <name>H. Kasim</name>
         <description><![CDATA[]]></description>
         <styleUrl>#FEATURES</styleUrl>
         <Point>
           <extrude>0</extrude>
           <altitudeMode>clampedToGround</altitudeMode>
           <coordinates>
             123.752778,-5.461111,0
           </coordinates>
         </Point>
       </Placemark>
       <Placemark>
         <name>Hacupan Island</name>
         <description><![CDATA[]]></description>
         <styleUrl>#FEATURES</styleUrl>
         <Point>
           <extrude>0</extrude>
           <altitudeMode>clampedToGround</altitudeMode>
           <coordinates>
             121.91667,13.18333,0
           </coordinates>
         </Point>
       </Placemark>
       <Placemark>
         <name>Hae Island</name>
         <description><![CDATA[]]></description>
         <styleUrl>#FEATURES</styleUrl>
         <Point>
           <extrude>0</extrude>
           <altitudeMode>clampedToGround</altitudeMode>
           <coordinates>
             98.377,7.74583,0
           </coordinates>
         </Point>
       </Placemark>
       <Placemark>
         <name>Hagdan Point</name>
         <description><![CDATA[]]></description>
         <styleUrl>#FEATURES</styleUrl>
         <Point>
           <extrude>0</extrude>
           <altitudeMode>clampedToGround</altitudeMode>
           <coordinates>
             125.31667,5.51667,0
           </coordinates>
         </Point>
       </Placemark>
       <Placemark>
         <name>Hakioawa</name>
         <description><![CDATA[]]></description>
         <styleUrl>#FEATURES</styleUrl>
         <Point>
           <extrude>0</extrude>
           <altitudeMode>clampedToGround</altitudeMode>
           <coordinates>
             -156.55107,20.59252,0
           </coordinates>
         </Point>
       </Placemark>
       <Placemark>
         <name>Halog Islands</name>
         <description><![CDATA[]]></description>
         <styleUrl>#FEATURES</styleUrl>
         <Point>
           <extrude>0</extrude>
           <altitudeMode>clampedToGround</altitudeMode>
           <coordinates>
             120.86667,11.36667,0
           </coordinates>
         </Point>
       </Placemark>
       <Placemark>
         <name>Hanalei</name>
         <description><![CDATA[]]></description>
         <styleUrl>#FEATURES</styleUrl>
         <Point>
           <extrude>0</extrude>
           <altitudeMode>clampedToGround</altitudeMode>
           <coordinates>
             -159.51212,22.21093,0
           </coordinates>
         </Point>
       </Placemark>
       <Placemark>
         <name>Hanalei</name>
         <description><![CDATA[]]></description>
         <styleUrl>#FEATURES</styleUrl>
         <Point>
           <extrude>0</extrude>
           <altitudeMode>clampedToGround</altitudeMode>
           <coordinates>
             -159.504889,22.224167,0
           </coordinates>
         </Point>
       </Placemark>
       <Placemark>
         <name>Hanauma Bay</name>
         <description><![CDATA[]]></description>
         <styleUrl>#FEATURES</styleUrl>
         <Point>
           <extrude>0</extrude>
           <altitudeMode>clampedToGround</altitudeMode>
           <coordinates>
             -157.695,21.26855,0
           </coordinates>
         </Point>
       </Placemark>
       <Placemark>
         <name>Hang Rai</name>
         <description><![CDATA[]]></description>
         <styleUrl>#FEATURES</styleUrl>
         <Point>
           <extrude>0</extrude>
           <altitudeMode>clampedToGround</altitudeMode>
           <coordinates>
             109.183333,11.677,0
           </coordinates>
         </Point>
       </Placemark>
       <Placemark>
         <name>Hanging Gardens</name>
         <description><![CDATA[]]></description>
         <styleUrl>#FEATURES</styleUrl>
         <Point>
           <extrude>0</extrude>
           <altitudeMode>clampedToGround</altitudeMode>
           <coordinates>
             150.095472,-5.431778,0
           </coordinates>
         </Point>
       </Placemark>
       <Placemark>
         <name>Hantu Besar Island</name>
         <description><![CDATA[]]></description>
         <styleUrl>#FEATURES</styleUrl>
         <Point>
           <extrude>0</extrude>
           <altitudeMode>clampedToGround</altitudeMode>
           <coordinates>
             106.48183,-5.5405,0
           </coordinates>
         </Point>
       </Placemark>
       <Placemark>
         <name>Hantu Island * Pulau Hantu *</name>
         <description><![CDATA[]]></description>
         <styleUrl>#FEATURES</styleUrl>
         <Point>
           <extrude>0</extrude>
           <altitudeMode>clampedToGround</altitudeMode>
           <coordinates>
             103.75833,1.22667,0
           </coordinates>
         </Point>
       </Placemark>
       <Placemark>
         <name>Hantu Kecil Island</name>
         <description><![CDATA[]]></description>
         <styleUrl>#FEATURES</styleUrl>
         <Point>
           <extrude>0</extrude>
           <altitudeMode>clampedToGround</altitudeMode>
           <coordinates>
             106.48633,-5.545,0
           </coordinates>
         </Point>
       </Placemark>
       <Placemark>
         <name>Hantu West</name>
         <description><![CDATA[]]></description>
         <styleUrl>#FEATURES</styleUrl>
         <Point>
           <extrude>0</extrude>
           <altitudeMode>clampedToGround</altitudeMode>
           <coordinates>
             103.75333,1.225,0
           </coordinates>
         </Point>
       </Placemark>
       <Placemark>
         <name>Harapan Island</name>
         <description><![CDATA[]]></description>
         <styleUrl>#FEATURES</styleUrl>
         <Point>
           <extrude>0</extrude>
           <altitudeMode>clampedToGround</altitudeMode>
           <coordinates>
             106.5045,-5.662,0
           </coordinates>
         </Point>
       </Placemark>
       <Placemark>
         <name>Hardy</name>
         <description><![CDATA[]]></description>
         <styleUrl>#FEATURES</styleUrl>
         <Point>
           <extrude>0</extrude>
           <altitudeMode>clampedToGround</altitudeMode>
           <coordinates>
             149.225,-19.75833,0
           </coordinates>
         </Point>
       </Placemark>
       <Placemark>
         <name>Hardy Reef</name>
         <description><![CDATA[]]></description>
         <styleUrl>#FEATURES</styleUrl>
         <Point>
           <extrude>0</extrude>
           <altitudeMode>clampedToGround</altitudeMode>
           <coordinates>
             149.18,-19.746667,0
           </coordinates>
         </Point>
       </Placemark>
       <Placemark>
         <name>Hareng Saur</name>
         <description><![CDATA[]]></description>
         <styleUrl>#FEATURES</styleUrl>
         <Point>
           <extrude>0</extrude>
           <altitudeMode>clampedToGround</altitudeMode>
           <coordinates>
             166.323333,-22.22,0
           </coordinates>
         </Point>
       </Placemark>
       <Placemark>
         <name>Hari Island St 1</name>
         <description><![CDATA[]]></description>
         <styleUrl>#FEATURES</styleUrl>
         <Point>
           <extrude>0</extrude>
           <altitudeMode>clampedToGround</altitudeMode>
           <coordinates>
             122.795806,-4.058972,0
           </coordinates>
         </Point>
       </Placemark>
       <Placemark>
         <name>Hari Island St 2</name>
         <description><![CDATA[]]></description>
         <styleUrl>#FEATURES</styleUrl>
         <Point>
           <extrude>0</extrude>
           <altitudeMode>clampedToGround</altitudeMode>
           <coordinates>
             122.677778,-4.038889,0
           </coordinates>
         </Point>
       </Placemark>
       <Placemark>
         <name>Hari Island St 3</name>
         <description><![CDATA[]]></description>
         <styleUrl>#FEATURES</styleUrl>
         <Point>
           <extrude>0</extrude>
           <altitudeMode>clampedToGround</altitudeMode>
           <coordinates>
             122.778889,-4.036111,0
           </coordinates>
         </Point>
       </Placemark>
       <Placemark>
         <name>Harry&amp;apos;s Reef Agincourt 4B</name>
         <description><![CDATA[]]></description>
         <styleUrl>#FEATURES</styleUrl>
         <Point>
           <extrude>0</extrude>
           <altitudeMode>clampedToGround</altitudeMode>
           <coordinates>
             145.806444,-15.95575,0
           </coordinates>
         </Point>
       </Placemark>
       <Placemark>
         <name>Hastings</name>
         <description><![CDATA[]]></description>
         <styleUrl>#FEATURES</styleUrl>
         <Point>
           <extrude>0</extrude>
           <altitudeMode>clampedToGround</altitudeMode>
           <coordinates>
             146.02267,-16.49935,0
           </coordinates>
         </Point>
       </Placemark>
       <Placemark>
         <name>Hastings</name>
         <description><![CDATA[]]></description>
         <styleUrl>#FEATURES</styleUrl>
         <Point>
           <extrude>0</extrude>
           <altitudeMode>clampedToGround</altitudeMode>
           <coordinates>
             146.01667,-16.51667,0
           </coordinates>
         </Point>
       </Placemark>
       <Placemark>
         <name>Hastings Reef</name>
         <description><![CDATA[]]></description>
         <styleUrl>#FEATURES</styleUrl>
         <Point>
           <extrude>0</extrude>
           <altitudeMode>clampedToGround</altitudeMode>
           <coordinates>
             145.990278,-16.529417,0
           </coordinates>
         </Point>
       </Placemark>
       <Placemark>
         <name>Hat Island</name>
         <description><![CDATA[]]></description>
         <styleUrl>#FEATURES</styleUrl>
         <Point>
           <extrude>0</extrude>
           <altitudeMode>clampedToGround</altitudeMode>
           <coordinates>
             168.140667,-17.6415,0
           </coordinates>
         </Point>
       </Placemark>
       <Placemark>
         <name>Hat Island- East Coast</name>
         <description><![CDATA[]]></description>
         <styleUrl>#FEATURES</styleUrl>
         <Point>
           <extrude>0</extrude>
           <altitudeMode>clampedToGround</altitudeMode>
           <coordinates>
             168.157833,-17.639333,0
           </coordinates>
         </Point>
       </Placemark>
       <Placemark>
         <name>Hat Island- NW Coast</name>
         <description><![CDATA[]]></description>
         <styleUrl>#FEATURES</styleUrl>
         <Point>
           <extrude>0</extrude>
           <altitudeMode>clampedToGround</altitudeMode>
           <coordinates>
             168.146278,-17.641111,0
           </coordinates>
         </Point>
       </Placemark>
       <Placemark>
         <name>Havannah Island</name>
         <description><![CDATA[]]></description>
         <styleUrl>#FEATURES</styleUrl>
         <Point>
           <extrude>0</extrude>
           <altitudeMode>clampedToGround</altitudeMode>
           <coordinates>
             146.53737,-18.8315,0
           </coordinates>
         </Point>
       </Placemark>
       <Placemark>
         <name>Havannah Island</name>
         <description><![CDATA[]]></description>
         <styleUrl>#FEATURES</styleUrl>
         <Point>
           <extrude>0</extrude>
           <altitudeMode>clampedToGround</altitudeMode>
           <coordinates>
             146.54167,-18.85,0
           </coordinates>
         </Point>
       </Placemark>
       <Placemark>
         <name>Hayman Island</name>
         <description><![CDATA[]]></description>
         <styleUrl>#FEATURES</styleUrl>
         <Point>
           <extrude>0</extrude>
           <altitudeMode>clampedToGround</altitudeMode>
           <coordinates>
             148.8994,-20.05698,0
           </coordinates>
         </Point>
       </Placemark>
       <Placemark>
         <name>Hayman Island</name>
         <description><![CDATA[]]></description>
         <styleUrl>#FEATURES</styleUrl>
         <Point>
           <extrude>0</extrude>
           <altitudeMode>clampedToGround</altitudeMode>
           <coordinates>
             148.89167,-20.06667,0
           </coordinates>
         </Point>
       </Placemark>
       <Placemark>
         <name>He&amp;apos;eia State Park</name>
         <description><![CDATA[]]></description>
         <styleUrl>#FEATURES</styleUrl>
         <Point>
           <extrude>0</extrude>
           <altitudeMode>clampedToGround</altitudeMode>
           <coordinates>
             -157.808333,21.440833,0
           </coordinates>
         </Point>
       </Placemark>
       <Placemark>
         <name>Heeia Kea Pier</name>
         <description><![CDATA[]]></description>
         <styleUrl>#FEATURES</styleUrl>
         <Point>
           <extrude>0</extrude>
           <altitudeMode>clampedToGround</altitudeMode>
           <coordinates>
             -157.80913,21.44807,0
           </coordinates>
         </Point>
       </Placemark>
       <Placemark>
         <name>Helens Reef</name>
         <description><![CDATA[]]></description>
         <styleUrl>#FEATURES</styleUrl>
         <Point>
           <extrude>0</extrude>
           <altitudeMode>clampedToGround</altitudeMode>
           <coordinates>
             118.8775,9.9175,0
           </coordinates>
         </Point>
       </Placemark>
       <Placemark>
         <name>Helix</name>
         <description><![CDATA[]]></description>
         <styleUrl>#FEATURES</styleUrl>
         <Point>
           <extrude>0</extrude>
           <altitudeMode>clampedToGround</altitudeMode>
           <coordinates>
             147.3,-18.63333,0
           </coordinates>
         </Point>
       </Placemark>
       <Placemark>
         <name>Helsdon</name>
         <description><![CDATA[]]></description>
         <styleUrl>#FEATURES</styleUrl>
         <Point>
           <extrude>0</extrude>
           <altitudeMode>clampedToGround</altitudeMode>
           <coordinates>
             145.49167,-14.95,0
           </coordinates>
         </Point>
       </Placemark>
       <Placemark>
         <name>Hen and Chickens Island</name>
         <description><![CDATA[]]></description>
         <styleUrl>#FEATURES</styleUrl>
         <Point>
           <extrude>0</extrude>
           <altitudeMode>clampedToGround</altitudeMode>
           <coordinates>
             118.61667,9.96667,0
           </coordinates>
         </Point>
       </Placemark>
       <Placemark>
         <name>Hengling Wai</name>
         <description><![CDATA[]]></description>
         <styleUrl>#FEATURES</styleUrl>
         <Point>
           <extrude>0</extrude>
           <altitudeMode>clampedToGround</altitudeMode>
           <coordinates>
             109.11667,21.03333,0
           </coordinates>
         </Point>
       </Placemark>
       <Placemark>
         <name>Herald Cay</name>
         <description><![CDATA[]]></description>
         <styleUrl>#FEATURES</styleUrl>
         <Point>
           <extrude>0</extrude>
           <altitudeMode>clampedToGround</altitudeMode>
           <coordinates>
             149.1,-17,0
           </coordinates>
         </Point>
       </Placemark>
       <Placemark>
         <name>Hermana Mayor</name>
         <description><![CDATA[]]></description>
         <styleUrl>#FEATURES</styleUrl>
         <Point>
           <extrude>0</extrude>
           <altitudeMode>clampedToGround</altitudeMode>
           <coordinates>
             119.8,15.8,0
           </coordinates>
         </Point>
       </Placemark>
       <Placemark>
         <name>Hermana Menor</name>
         <description><![CDATA[]]></description>
         <styleUrl>#FEATURES</styleUrl>
         <Point>
           <extrude>0</extrude>
           <altitudeMode>clampedToGround</altitudeMode>
           <coordinates>
             119.81667,15.73333,0
           </coordinates>
         </Point>
       </Placemark>
       <Placemark>
         <name>Heron Island</name>
         <description><![CDATA[]]></description>
         <styleUrl>#FEATURES</styleUrl>
         <Point>
           <extrude>0</extrude>
           <altitudeMode>clampedToGround</altitudeMode>
           <coordinates>
             151.55,-23.26,0
           </coordinates>
         </Point>
       </Placemark>
       <Placemark>
         <name>Heron Island</name>
         <description><![CDATA[]]></description>
         <styleUrl>#FEATURES</styleUrl>
         <Point>
           <extrude>0</extrude>
           <altitudeMode>clampedToGround</altitudeMode>
           <coordinates>
             151.913333,-23.436667,0
           </coordinates>
         </Point>
       </Placemark>
       <Placemark>
         <name>Hidden Beach</name>
         <description><![CDATA[]]></description>
         <styleUrl>#FEATURES</styleUrl>
         <Point>
           <extrude>0</extrude>
           <altitudeMode>clampedToGround</altitudeMode>
           <coordinates>
             120.239167,14.757222,0
           </coordinates>
         </Point>
       </Placemark>
       <Placemark>
         <name>Hiengabat</name>
         <description><![CDATA[]]></description>
         <styleUrl>#FEATURES</styleUrl>
         <Point>
           <extrude>0</extrude>
           <altitudeMode>clampedToGround</altitudeMode>
           <coordinates>
             164.983222,-20.644639,0
           </coordinates>
         </Point>
       </Placemark>
       <Placemark>
         <name>Hilaba-an Island</name>
         <description><![CDATA[]]></description>
         <styleUrl>#FEATURES</styleUrl>
         <Point>
           <extrude>0</extrude>
           <altitudeMode>clampedToGround</altitudeMode>
           <coordinates>
             125.58667,12.05167,0
           </coordinates>
         </Point>
       </Placemark>
       <Placemark>
         <name>Hilary&amp;apos;s Rock *Deep*</name>
         <description><![CDATA[]]></description>
         <styleUrl>#FEATURES</styleUrl>
         <Point>
           <extrude>0</extrude>
           <altitudeMode>clampedToGround</altitudeMode>
           <coordinates>
             122.380861,9.874306,0
           </coordinates>
         </Point>
       </Placemark>
       <Placemark>
         <name>Hilary&amp;apos;s Rock *shallow*</name>
         <description><![CDATA[]]></description>
         <styleUrl>#FEATURES</styleUrl>
         <Point>
           <extrude>0</extrude>
           <altitudeMode>clampedToGround</altitudeMode>
           <coordinates>
             122.38,9.875417,0
           </coordinates>
         </Point>
       </Placemark>
       <Placemark>
         <name>Hilarys Rock_ Danjugan Island</name>
         <description><![CDATA[]]></description>
         <styleUrl>#FEATURES</styleUrl>
         <Point>
           <extrude>0</extrude>
           <altitudeMode>clampedToGround</altitudeMode>
           <coordinates>
             122.3755,9.870472,0
           </coordinates>
         </Point>
       </Placemark>
       <Placemark>
         <name>Hilutangan Island</name>
         <description><![CDATA[]]></description>
         <styleUrl>#FEATURES</styleUrl>
         <Point>
           <extrude>0</extrude>
           <altitudeMode>clampedToGround</altitudeMode>
           <coordinates>
             123.98333,10.2,0
           </coordinates>
         </Point>
       </Placemark>
       <Placemark>
         <name>Hilutungan Island * Hilutangan</name>
         <description><![CDATA[]]></description>
         <styleUrl>#FEATURES</styleUrl>
         <Point>
           <extrude>0</extrude>
           <altitudeMode>clampedToGround</altitudeMode>
           <coordinates>
             123.66,11.15333,0
           </coordinates>
         </Point>
       </Placemark>
       <Placemark>
         <name>Himokilan Island * Himuquitan</name>
         <description><![CDATA[]]></description>
         <styleUrl>#FEATURES</styleUrl>
         <Point>
           <extrude>0</extrude>
           <altitudeMode>clampedToGround</altitudeMode>
           <coordinates>
             124.66667,10.5,0
           </coordinates>
         </Point>
       </Placemark>
       <Placemark>
         <name>Hirashima</name>
         <description><![CDATA[]]></description>
         <styleUrl>#FEATURES</styleUrl>
         <Point>
           <extrude>0</extrude>
           <altitudeMode>clampedToGround</altitudeMode>
           <coordinates>
             128.066944,26.506778,0
           </coordinates>
         </Point>
       </Placemark>
       <Placemark>
         <name>Hirashima</name>
         <description><![CDATA[]]></description>
         <styleUrl>#FEATURES</styleUrl>
         <Point>
           <extrude>0</extrude>
           <altitudeMode>clampedToGround</altitudeMode>
           <coordinates>
             128.066833,26.504056,0
           </coordinates>
         </Point>
       </Placemark>
       <Placemark>
         <name>Hnapalu/Qanono</name>
         <description><![CDATA[]]></description>
         <styleUrl>#FEATURES</styleUrl>
         <Point>
           <extrude>0</extrude>
           <altitudeMode>clampedToGround</altitudeMode>
           <coordinates>
             167.264361,-20.906667,0
           </coordinates>
         </Point>
       </Placemark>
       <Placemark>
         <name>Ho&amp;apos;ai Bay</name>
         <description><![CDATA[]]></description>
         <styleUrl>#FEATURES</styleUrl>
         <Point>
           <extrude>0</extrude>
           <altitudeMode>clampedToGround</altitudeMode>
           <coordinates>
             -159.4742,21.87958,0
           </coordinates>
         </Point>
       </Placemark>
       <Placemark>
         <name>Hoga Buoy 3</name>
         <description><![CDATA[]]></description>
         <styleUrl>#FEATURES</styleUrl>
         <Point>
           <extrude>0</extrude>
           <altitudeMode>clampedToGround</altitudeMode>
           <coordinates>
             123.7575,-5.473333,0
           </coordinates>
         </Point>
       </Placemark>
       <Placemark>
         <name>Hoga Island Buoy 2</name>
         <description><![CDATA[]]></description>
         <styleUrl>#FEATURES</styleUrl>
         <Point>
           <extrude>0</extrude>
           <altitudeMode>clampedToGround</altitudeMode>
           <coordinates>
             123.759083,-5.475472,0
           </coordinates>
         </Point>
       </Placemark>
       <Placemark>
         <name>Hoi Ha Wan</name>
         <description><![CDATA[]]></description>
         <styleUrl>#FEATURES</styleUrl>
         <Point>
           <extrude>0</extrude>
           <altitudeMode>clampedToGround</altitudeMode>
           <coordinates>
             114.32933,22.4665,0
           </coordinates>
         </Point>
       </Placemark>
       <Placemark>
         <name>Hoi Ha Wan Pier</name>
         <description><![CDATA[]]></description>
         <styleUrl>#FEATURES</styleUrl>
         <Point>
           <extrude>0</extrude>
           <altitudeMode>clampedToGround</altitudeMode>
           <coordinates>
             114.330833,22.466389,0
           </coordinates>
         </Point>
       </Placemark>
       <Placemark>
         <name>Hon Bo Tra</name>
         <description><![CDATA[]]></description>
         <styleUrl>#FEATURES</styleUrl>
         <Point>
           <extrude>0</extrude>
           <altitudeMode>clampedToGround</altitudeMode>
           <coordinates>
             104.233306,9.393,0
           </coordinates>
         </Point>
       </Placemark>
       <Placemark>
         <name>Hon Cau</name>
         <description><![CDATA[]]></description>
         <styleUrl>#FEATURES</styleUrl>
         <Point>
           <extrude>0</extrude>
           <altitudeMode>clampedToGround</altitudeMode>
           <coordinates>
             106.736667,8.69,0
           </coordinates>
         </Point>
       </Placemark>
       <Placemark>
         <name>Hon Cau</name>
         <description><![CDATA[]]></description>
         <styleUrl>#FEATURES</styleUrl>
         <Point>
           <extrude>0</extrude>
           <altitudeMode>clampedToGround</altitudeMode>
           <coordinates>
             106.738333,8.683639,0
           </coordinates>
         </Point>
       </Placemark>
       <Placemark>
         <name>Hon Cau 2</name>
         <description><![CDATA[]]></description>
         <styleUrl>#FEATURES</styleUrl>
         <Point>
           <extrude>0</extrude>
           <altitudeMode>clampedToGround</altitudeMode>
           <coordinates>
             103.323861,9.195583,0
           </coordinates>
         </Point>
       </Placemark>
       <Placemark>
         <name>Hon Dam</name>
         <description><![CDATA[]]></description>
         <styleUrl>#FEATURES</styleUrl>
         <Point>
           <extrude>0</extrude>
           <altitudeMode>clampedToGround</altitudeMode>
           <coordinates>
             104.288889,10.00475,0
           </coordinates>
         </Point>
       </Placemark>
       <Placemark>
         <name>Hon Dam Ngang</name>
         <description><![CDATA[]]></description>
         <styleUrl>#FEATURES</styleUrl>
         <Point>
           <extrude>0</extrude>
           <altitudeMode>clampedToGround</altitudeMode>
           <coordinates>
             104.017139,9.914417,0
           </coordinates>
         </Point>
       </Placemark>
       <Placemark>
         <name>Hon Duoi Nai</name>
         <description><![CDATA[]]></description>
         <styleUrl>#FEATURES</styleUrl>
         <Point>
           <extrude>0</extrude>
           <altitudeMode>clampedToGround</altitudeMode>
           <coordinates>
             104.238333,9.389917,0
           </coordinates>
         </Point>
       </Placemark>
       <Placemark>
         <name>Hon Giai</name>
         <description><![CDATA[]]></description>
         <styleUrl>#FEATURES</styleUrl>
         <Point>
           <extrude>0</extrude>
           <altitudeMode>clampedToGround</altitudeMode>
           <coordinates>
             108.478083,15.945611,0
           </coordinates>
         </Point>
       </Placemark>
       <Placemark>
         <name>Hon Hoa Lu</name>
         <description><![CDATA[]]></description>
         <styleUrl>#FEATURES</styleUrl>
         <Point>
           <extrude>0</extrude>
           <altitudeMode>clampedToGround</altitudeMode>
           <coordinates>
             104.217444,9.390417,0
           </coordinates>
         </Point>
       </Placemark>
       <Placemark>
         <name>Hon Mau</name>
         <description><![CDATA[]]></description>
         <styleUrl>#FEATURES</styleUrl>
         <Point>
           <extrude>0</extrude>
           <altitudeMode>clampedToGround</altitudeMode>
           <coordinates>
             104.236611,9.383333,0
           </coordinates>
         </Point>
       </Placemark>
       <Placemark>
         <name>Hon Mun Site 1</name>
         <description><![CDATA[]]></description>
         <styleUrl>#FEATURES</styleUrl>
         <Point>
           <extrude>0</extrude>
           <altitudeMode>clampedToGround</altitudeMode>
           <coordinates>
             109.291667,12.166944,0
           </coordinates>
         </Point>
       </Placemark>
       <Placemark>
         <name>Hon Mun Site 2</name>
         <description><![CDATA[]]></description>
         <styleUrl>#FEATURES</styleUrl>
         <Point>
           <extrude>0</extrude>
           <altitudeMode>clampedToGround</altitudeMode>
           <coordinates>
             109.296389,12.171389,0
           </coordinates>
         </Point>
       </Placemark>
       <Placemark>
         <name>Hon Mun Site 3</name>
         <description><![CDATA[]]></description>
         <styleUrl>#FEATURES</styleUrl>
         <Point>
           <extrude>0</extrude>
           <altitudeMode>clampedToGround</altitudeMode>
           <coordinates>
             109.515139,12.282306,0
           </coordinates>
         </Point>
       </Placemark>
       <Placemark>
         <name>Hon Roi</name>
         <description><![CDATA[]]></description>
         <styleUrl>#FEATURES</styleUrl>
         <Point>
           <extrude>0</extrude>
           <altitudeMode>clampedToGround</altitudeMode>
           <coordinates>
             104.016833,9.974778,0
           </coordinates>
         </Point>
       </Placemark>
       <Placemark>
         <name>Hon Rua</name>
         <description><![CDATA[]]></description>
         <styleUrl>#FEATURES</styleUrl>
         <Point>
           <extrude>0</extrude>
           <altitudeMode>clampedToGround</altitudeMode>
           <coordinates>
             109.402222,12.479333,0
           </coordinates>
         </Point>
       </Placemark>
       <Placemark>
         <name>Hon Tai</name>
         <description><![CDATA[]]></description>
         <styleUrl>#FEATURES</styleUrl>
         <Point>
           <extrude>0</extrude>
           <altitudeMode>clampedToGround</altitudeMode>
           <coordinates>
             108.533389,15.908111,0
           </coordinates>
         </Point>
       </Placemark>
       <Placemark>
         <name>Hon Tai 2</name>
         <description><![CDATA[]]></description>
         <styleUrl>#FEATURES</styleUrl>
         <Point>
           <extrude>0</extrude>
           <altitudeMode>clampedToGround</altitudeMode>
           <coordinates>
             106.632333,8.639722,0
           </coordinates>
         </Point>
       </Placemark>
       <Placemark>
         <name>Hon Tam</name>
         <description><![CDATA[]]></description>
         <styleUrl>#FEATURES</styleUrl>
         <Point>
           <extrude>0</extrude>
           <altitudeMode>clampedToGround</altitudeMode>
           <coordinates>
             109.108472,12.146861,0
           </coordinates>
         </Point>
       </Placemark>
       <Placemark>
         <name>Hon Thom</name>
         <description><![CDATA[]]></description>
         <styleUrl>#FEATURES</styleUrl>
         <Point>
           <extrude>0</extrude>
           <altitudeMode>clampedToGround</altitudeMode>
           <coordinates>
             104.011722,9.956889,0
           </coordinates>
         </Point>
       </Placemark>
       <Placemark>
         <name>Hon Trac</name>
         <description><![CDATA[]]></description>
         <styleUrl>#FEATURES</styleUrl>
         <Point>
           <extrude>0</extrude>
           <altitudeMode>clampedToGround</altitudeMode>
           <coordinates>
             106.926111,8.966667,0
           </coordinates>
         </Point>
       </Placemark>
       <Placemark>
         <name>Hon Tu</name>
         <description><![CDATA[]]></description>
         <styleUrl>#FEATURES</styleUrl>
         <Point>
           <extrude>0</extrude>
           <altitudeMode>clampedToGround</altitudeMode>
           <coordinates>
             103.320611,9.192,0
           </coordinates>
         </Point>
       </Placemark>
       <Placemark>
         <name>Hon Xanh</name>
         <description><![CDATA[]]></description>
         <styleUrl>#FEATURES</styleUrl>
         <Point>
           <extrude>0</extrude>
           <altitudeMode>clampedToGround</altitudeMode>
           <coordinates>
             103.290306,9.170333,0
           </coordinates>
         </Point>
       </Placemark>
       <Placemark>
         <name>Honchai</name>
         <description><![CDATA[]]></description>
         <styleUrl>#FEATURES</styleUrl>
         <Point>
           <extrude>0</extrude>
           <altitudeMode>clampedToGround</altitudeMode>
           <coordinates>
             121.7,21.975,0
           </coordinates>
         </Point>
       </Placemark>
       <Placemark>
         <name>Honchai</name>
         <description><![CDATA[]]></description>
         <styleUrl>#FEATURES</styleUrl>
         <Point>
           <extrude>0</extrude>
           <altitudeMode>clampedToGround</altitudeMode>
           <coordinates>
             121.783333,21.95,0
           </coordinates>
         </Point>
       </Placemark>
       <Placemark>
         <name>Honda Bay</name>
         <description><![CDATA[]]></description>
         <styleUrl>#FEATURES</styleUrl>
         <Point>
           <extrude>0</extrude>
           <altitudeMode>clampedToGround</altitudeMode>
           <coordinates>
             118.86667,9.91667,0
           </coordinates>
         </Point>
       </Placemark>
       <Placemark>
         <name>Honeymoon</name>
         <description><![CDATA[]]></description>
         <styleUrl>#FEATURES</styleUrl>
         <Point>
           <extrude>0</extrude>
           <altitudeMode>clampedToGround</altitudeMode>
           <coordinates>
             177.149167,-17.718611,0
           </coordinates>
         </Point>
       </Placemark>
       <Placemark>
         <name>Honeymoon Island</name>
         <description><![CDATA[]]></description>
         <styleUrl>#FEATURES</styleUrl>
         <Point>
           <extrude>0</extrude>
           <altitudeMode>clampedToGround</altitudeMode>
           <coordinates>
             122.46667,17.25,0
           </coordinates>
         </Point>
       </Placemark>
       <Placemark>
         <name>Honeymoon Island</name>
         <description><![CDATA[]]></description>
         <styleUrl>#FEATURES</styleUrl>
         <Point>
           <extrude>0</extrude>
           <altitudeMode>clampedToGround</altitudeMode>
           <coordinates>
             177.149167,-17.717222,0
           </coordinates>
         </Point>
       </Placemark>
       <Placemark>
         <name>Honolua Bay</name>
         <description><![CDATA[]]></description>
         <styleUrl>#FEATURES</styleUrl>
         <Point>
           <extrude>0</extrude>
           <altitudeMode>clampedToGround</altitudeMode>
           <coordinates>
             -156.63905,21.01538,0
           </coordinates>
         </Point>
       </Placemark>
       <Placemark>
         <name>Hope</name>
         <description><![CDATA[]]></description>
         <styleUrl>#FEATURES</styleUrl>
         <Point>
           <extrude>0</extrude>
           <altitudeMode>clampedToGround</altitudeMode>
           <coordinates>
             146.125,-16.53,0
           </coordinates>
         </Point>
       </Placemark>
       <Placemark>
         <name>Horseshoe</name>
         <description><![CDATA[]]></description>
         <styleUrl>#FEATURES</styleUrl>
         <Point>
           <extrude>0</extrude>
           <altitudeMode>clampedToGround</altitudeMode>
           <coordinates>
             152.61893,-22.02315,0
           </coordinates>
         </Point>
       </Placemark>
       <Placemark>
         <name>Horseshoe</name>
         <description><![CDATA[]]></description>
         <styleUrl>#FEATURES</styleUrl>
         <Point>
           <extrude>0</extrude>
           <altitudeMode>clampedToGround</altitudeMode>
           <coordinates>
             152.59167,-22.03333,0
           </coordinates>
         </Point>
       </Placemark>
       <Placemark>
         <name>Hotel Bora Bora</name>
         <description><![CDATA[]]></description>
         <styleUrl>#FEATURES</styleUrl>
         <Point>
           <extrude>0</extrude>
           <altitudeMode>clampedToGround</altitudeMode>
           <coordinates>
             -151.747861,-16.535278,0
           </coordinates>
         </Point>
       </Placemark>
       <Placemark>
         <name>House Reef Raviniake</name>
         <description><![CDATA[]]></description>
         <styleUrl>#FEATURES</styleUrl>
         <Point>
           <extrude>0</extrude>
           <altitudeMode>clampedToGround</altitudeMode>
           <coordinates>
             177.1375,-17.739722,0
           </coordinates>
         </Point>
       </Placemark>
       <Placemark>
         <name>House Reef Raviniake 2</name>
         <description><![CDATA[]]></description>
         <styleUrl>#FEATURES</styleUrl>
         <Point>
           <extrude>0</extrude>
           <altitudeMode>clampedToGround</altitudeMode>
           <coordinates>
             177.140278,-17.737778,0
           </coordinates>
         </Point>
       </Placemark>
       <Placemark>
         <name>House Reef_ Raviniake</name>
         <description><![CDATA[]]></description>
         <styleUrl>#FEATURES</styleUrl>
         <Point>
           <extrude>0</extrude>
           <altitudeMode>clampedToGround</altitudeMode>
           <coordinates>
             177.1375,-17.738611,0
           </coordinates>
         </Point>
       </Placemark>
       <Placemark>
         <name>Hulao-Hulao Reef</name>
         <description><![CDATA[]]></description>
         <styleUrl>#FEATURES</styleUrl>
         <Point>
           <extrude>0</extrude>
           <altitudeMode>clampedToGround</altitudeMode>
           <coordinates>
             122.63333,9.98333,0
           </coordinates>
         </Point>
       </Placemark>
       <Placemark>
         <name>Hulaw-Hulaw</name>
         <description><![CDATA[]]></description>
         <styleUrl>#FEATURES</styleUrl>
         <Point>
           <extrude>0</extrude>
           <altitudeMode>clampedToGround</altitudeMode>
           <coordinates>
             123.9,8.21667,0
           </coordinates>
         </Point>
       </Placemark>
       <Placemark>
         <name>Hulopoe Bay</name>
         <description><![CDATA[]]></description>
         <styleUrl>#FEATURES</styleUrl>
         <Point>
           <extrude>0</extrude>
           <altitudeMode>clampedToGround</altitudeMode>
           <coordinates>
             -156.898333,20.733333,0
           </coordinates>
         </Point>
       </Placemark>
       <Placemark>
         <name>Hundred Islands</name>
         <description><![CDATA[]]></description>
         <styleUrl>#FEATURES</styleUrl>
         <Point>
           <extrude>0</extrude>
           <altitudeMode>clampedToGround</altitudeMode>
           <coordinates>
             120.05,16.21667,0
           </coordinates>
         </Point>
       </Placemark>
       <Placemark>
         <name>Hyde</name>
         <description><![CDATA[]]></description>
         <styleUrl>#FEATURES</styleUrl>
         <Point>
           <extrude>0</extrude>
           <altitudeMode>clampedToGround</altitudeMode>
           <coordinates>
             150.0808,-19.73872,0
           </coordinates>
         </Point>
       </Placemark>
       <Placemark>
         <name>Hyde</name>
         <description><![CDATA[]]></description>
         <styleUrl>#FEATURES</styleUrl>
         <Point>
           <extrude>0</extrude>
           <altitudeMode>clampedToGround</altitudeMode>
           <coordinates>
             150.09167,-19.75833,0
           </coordinates>
         </Point>
       </Placemark>
       <Placemark>
         <name>Iba Point</name>
         <description><![CDATA[]]></description>
         <styleUrl>#FEATURES</styleUrl>
         <Point>
           <extrude>0</extrude>
           <altitudeMode>clampedToGround</altitudeMode>
           <coordinates>
             119.96667,15.3,0
           </coordinates>
         </Point>
       </Placemark>
       <Placemark>
         <name>Ice Cream Point</name>
         <description><![CDATA[]]></description>
         <styleUrl>#FEATURES</styleUrl>
         <Point>
           <extrude>0</extrude>
           <altitudeMode>clampedToGround</altitudeMode>
           <coordinates>
             145.696889,15.161528,0
           </coordinates>
         </Point>
       </Placemark>
       <Placemark>
         <name>Igang Bay</name>
         <description><![CDATA[]]></description>
         <styleUrl>#FEATURES</styleUrl>
         <Point>
           <extrude>0</extrude>
           <altitudeMode>clampedToGround</altitudeMode>
           <coordinates>
             122.5,10.53333,0
           </coordinates>
         </Point>
       </Placemark>
       <Placemark>
         <name>Igaya-Katanzaki</name>
         <description><![CDATA[]]></description>
         <styleUrl>#FEATURES</styleUrl>
         <Point>
           <extrude>0</extrude>
           <altitudeMode>clampedToGround</altitudeMode>
           <coordinates>
             139.488611,34.094167,0
           </coordinates>
         </Point>
       </Placemark>
       <Placemark>
         <name>Igaya Bay</name>
         <description><![CDATA[]]></description>
         <styleUrl>#FEATURES</styleUrl>
         <Point>
           <extrude>0</extrude>
           <altitudeMode>clampedToGround</altitudeMode>
           <coordinates>
             139.5,34.08333,0
           </coordinates>
         </Point>
       </Placemark>
       <Placemark>
         <name>Igbon Island</name>
         <description><![CDATA[]]></description>
         <styleUrl>#FEATURES</styleUrl>
         <Point>
           <extrude>0</extrude>
           <altitudeMode>clampedToGround</altitudeMode>
           <coordinates>
             123.16667,11.2,0
           </coordinates>
         </Point>
       </Placemark>
       <Placemark>
         <name>Ilaca-on Island</name>
         <description><![CDATA[]]></description>
         <styleUrl>#FEATURES</styleUrl>
         <Point>
           <extrude>0</extrude>
           <altitudeMode>clampedToGround</altitudeMode>
           <coordinates>
             123.2,11.05,0
           </coordinates>
         </Point>
       </Placemark>
       <Placemark>
         <name>Ile Verte</name>
         <description><![CDATA[]]></description>
         <styleUrl>#FEATURES</styleUrl>
         <Point>
           <extrude>0</extrude>
           <altitudeMode>clampedToGround</altitudeMode>
           <coordinates>
             165.456278,-21.653528,0
           </coordinates>
         </Point>
       </Placemark>
       <Placemark>
         <name>Ilugao</name>
         <description><![CDATA[]]></description>
         <styleUrl>#FEATURES</styleUrl>
         <Point>
           <extrude>0</extrude>
           <altitudeMode>clampedToGround</altitudeMode>
           <coordinates>
             121.35,12.07167,0
           </coordinates>
         </Point>
       </Placemark>
       <Placemark>
         <name>Imelda</name>
         <description><![CDATA[]]></description>
         <styleUrl>#FEATURES</styleUrl>
         <Point>
           <extrude>0</extrude>
           <altitudeMode>clampedToGround</altitudeMode>
           <coordinates>
             124.3,11.91667,0
           </coordinates>
         </Point>
       </Placemark>
       <Placemark>
         <name>Inabuyatan Island</name>
         <description><![CDATA[]]></description>
         <styleUrl>#FEATURES</styleUrl>
         <Point>
           <extrude>0</extrude>
           <altitudeMode>clampedToGround</altitudeMode>
           <coordinates>
             119.31667,11.12333,0
           </coordinates>
         </Point>
       </Placemark>
       <Placemark>
         <name>Inampulugan Island</name>
         <description><![CDATA[]]></description>
         <styleUrl>#FEATURES</styleUrl>
         <Point>
           <extrude>0</extrude>
           <altitudeMode>clampedToGround</altitudeMode>
           <coordinates>
             122.7,10.46667,0
           </coordinates>
         </Point>
       </Placemark>
       <Placemark>
         <name>Inanoran Island</name>
         <description><![CDATA[]]></description>
         <styleUrl>#FEATURES</styleUrl>
         <Point>
           <extrude>0</extrude>
           <altitudeMode>clampedToGround</altitudeMode>
           <coordinates>
             123.89167,9.95833,0
           </coordinates>
         </Point>
       </Placemark>
       <Placemark>
         <name>Indah Reef</name>
         <description><![CDATA[]]></description>
         <styleUrl>#FEATURES</styleUrl>
         <Point>
           <extrude>0</extrude>
           <altitudeMode>clampedToGround</altitudeMode>
           <coordinates>
             123.765833,-5.772778,0
           </coordinates>
         </Point>
       </Placemark>
       <Placemark>
         <name>Initao</name>
         <description><![CDATA[]]></description>
         <styleUrl>#FEATURES</styleUrl>
         <Point>
           <extrude>0</extrude>
           <altitudeMode>clampedToGround</altitudeMode>
           <coordinates>
             124.32467,8.55917,0
           </coordinates>
         </Point>
       </Placemark>
       <Placemark>
         <name>Initao, Misamis Oriental</name>
         <description><![CDATA[]]></description>
         <styleUrl>#FEATURES</styleUrl>
         <Point>
           <extrude>0</extrude>
           <altitudeMode>clampedToGround</altitudeMode>
           <coordinates>
             124.32467,8.55,0
           </coordinates>
         </Point>
       </Placemark>
       <Placemark>
         <name>Inner Barrier SW Qalito Island</name>
         <description><![CDATA[]]></description>
         <styleUrl>#FEATURES</styleUrl>
         <Point>
           <extrude>0</extrude>
           <altitudeMode>clampedToGround</altitudeMode>
           <coordinates>
             177.123333,-17.741111,0
           </coordinates>
         </Point>
       </Placemark>
       <Placemark>
         <name>Inner Barrier/Castaway Resort</name>
         <description><![CDATA[]]></description>
         <styleUrl>#FEATURES</styleUrl>
         <Point>
           <extrude>0</extrude>
           <altitudeMode>clampedToGround</altitudeMode>
           <coordinates>
             177.126389,-17.732222,0
           </coordinates>
         </Point>
       </Placemark>
       <Placemark>
         <name>Inside Talima MPA Site 1</name>
         <description><![CDATA[]]></description>
         <styleUrl>#FEATURES</styleUrl>
         <Point>
           <extrude>0</extrude>
           <altitudeMode>clampedToGround</altitudeMode>
           <coordinates>
             124.048833,10.283694,0
           </coordinates>
         </Point>
       </Placemark>
       <Placemark>
         <name>Inside Talima MPA Site 2</name>
         <description><![CDATA[]]></description>
         <styleUrl>#FEATURES</styleUrl>
         <Point>
           <extrude>0</extrude>
           <altitudeMode>clampedToGround</altitudeMode>
           <coordinates>
             124.050333,10.284583,0
           </coordinates>
         </Point>
       </Placemark>
       <Placemark>
         <name>Ipil Point</name>
         <description><![CDATA[]]></description>
         <styleUrl>#FEATURES</styleUrl>
         <Point>
           <extrude>0</extrude>
           <altitudeMode>clampedToGround</altitudeMode>
           <coordinates>
             119.36667,11.18333,0
           </coordinates>
         </Point>
       </Placemark>
       <Placemark>
         <name>Irene</name>
         <description><![CDATA[]]></description>
         <styleUrl>#FEATURES</styleUrl>
         <Point>
           <extrude>0</extrude>
           <altitudeMode>clampedToGround</altitudeMode>
           <coordinates>
             145.71667,-15.65,0
           </coordinates>
         </Point>
       </Placemark>
       <Placemark>
         <name>Irine Rocks</name>
         <description><![CDATA[]]></description>
         <styleUrl>#FEATURES</styleUrl>
         <Point>
           <extrude>0</extrude>
           <altitudeMode>clampedToGround</altitudeMode>
           <coordinates>
             117.899,6.6618,0
           </coordinates>
         </Point>
       </Placemark>
       <Placemark>
         <name>Ishi Point</name>
         <description><![CDATA[]]></description>
         <styleUrl>#FEATURES</styleUrl>
         <Point>
           <extrude>0</extrude>
           <altitudeMode>clampedToGround</altitudeMode>
           <coordinates>
             124.31667,24.58333,0
           </coordinates>
         </Point>
       </Placemark>
       <Placemark>
         <name>Ishigaki Island</name>
         <description><![CDATA[]]></description>
         <styleUrl>#FEATURES</styleUrl>
         <Point>
           <extrude>0</extrude>
           <altitudeMode>clampedToGround</altitudeMode>
           <coordinates>
             124.26667,24.38333,0
           </coordinates>
         </Point>
       </Placemark>
       <Placemark>
         <name>Isio Reef</name>
         <description><![CDATA[]]></description>
         <styleUrl>#FEATURES</styleUrl>
         <Point>
           <extrude>0</extrude>
           <altitudeMode>clampedToGround</altitudeMode>
           <coordinates>
             122.43333,9.91667,0
           </coordinates>
         </Point>
       </Placemark>
       <Placemark>
         <name>Isla Puting Buhangin</name>
         <description><![CDATA[]]></description>
         <styleUrl>#FEATURES</styleUrl>
         <Point>
           <extrude>0</extrude>
           <altitudeMode>clampedToGround</altitudeMode>
           <coordinates>
             118.86833,9.94167,0
           </coordinates>
         </Point>
       </Placemark>
       <Placemark>
         <name>Isla Putting Buhangin</name>
         <description><![CDATA[]]></description>
         <styleUrl>#FEATURES</styleUrl>
         <Point>
           <extrude>0</extrude>
           <altitudeMode>clampedToGround</altitudeMode>
           <coordinates>
             118.865278,9.94,0
           </coordinates>
         </Point>
       </Placemark>
       <Placemark>
         <name>Islet off Kia</name>
         <description><![CDATA[]]></description>
         <styleUrl>#FEATURES</styleUrl>
         <Point>
           <extrude>0</extrude>
           <altitudeMode>clampedToGround</altitudeMode>
           <coordinates>
             179.104611,-16.230111,0
           </coordinates>
         </Point>
       </Placemark>
       <Placemark>
         <name>Itonaoki Ishigaki Islands</name>
         <description><![CDATA[]]></description>
         <styleUrl>#FEATURES</styleUrl>
         <Point>
           <extrude>0</extrude>
           <altitudeMode>clampedToGround</altitudeMode>
           <coordinates>
             124.180861,24.445972,0
           </coordinates>
         </Point>
       </Placemark>
       <Placemark>
         <name>Jacky&amp;apos;s Reef</name>
         <description><![CDATA[]]></description>
         <styleUrl>#FEATURES</styleUrl>
         <Point>
           <extrude>0</extrude>
           <altitudeMode>clampedToGround</altitudeMode>
           <coordinates>
             177.251,-17.650833,0
           </coordinates>
         </Point>
       </Placemark>
       <Placemark>
         <name>Jaguar</name>
         <description><![CDATA[]]></description>
         <styleUrl>#FEATURES</styleUrl>
         <Point>
           <extrude>0</extrude>
           <altitudeMode>clampedToGround</altitudeMode>
           <coordinates>
             148.425,-18.98333,0
           </coordinates>
         </Point>
       </Placemark>
       <Placemark>
         <name>Jahikan Site 1- Hilantangaan Island</name>
         <description><![CDATA[]]></description>
         <styleUrl>#FEATURES</styleUrl>
         <Point>
           <extrude>0</extrude>
           <altitudeMode>clampedToGround</altitudeMode>
           <coordinates>
             123.827722,11.202944,0
           </coordinates>
         </Point>
       </Placemark>
       <Placemark>
         <name>Jahikan Site 2- Hilantangaan Island</name>
         <description><![CDATA[]]></description>
         <styleUrl>#FEATURES</styleUrl>
         <Point>
           <extrude>0</extrude>
           <altitudeMode>clampedToGround</altitudeMode>
           <coordinates>
             123.82775,11.202944,0
           </coordinates>
         </Point>
       </Placemark>
       <Placemark>
         <name>Jais Aben alpha</name>
         <description><![CDATA[]]></description>
         <styleUrl>#FEATURES</styleUrl>
         <Point>
           <extrude>0</extrude>
           <altitudeMode>clampedToGround</altitudeMode>
           <coordinates>
             145.805556,-5.158333,0
           </coordinates>
         </Point>
       </Placemark>
       <Placemark>
         <name>Jais Aben bravo</name>
         <description><![CDATA[]]></description>
         <styleUrl>#FEATURES</styleUrl>
         <Point>
           <extrude>0</extrude>
           <altitudeMode>clampedToGround</altitudeMode>
           <coordinates>
             145.805556,-5.152778,0
           </coordinates>
         </Point>
       </Placemark>
       <Placemark>
         <name>Jarat * Terumbu Jarat *</name>
         <description><![CDATA[]]></description>
         <styleUrl>#FEATURES</styleUrl>
         <Point>
           <extrude>0</extrude>
           <altitudeMode>clampedToGround</altitudeMode>
           <coordinates>
             103.77867,1.20167,0
           </coordinates>
         </Point>
       </Placemark>
       <Placemark>
         <name>Jardin de corail</name>
         <description><![CDATA[]]></description>
         <styleUrl>#FEATURES</styleUrl>
         <Point>
           <extrude>0</extrude>
           <altitudeMode>clampedToGround</altitudeMode>
           <coordinates>
             -151.694556,-16.546028,0
           </coordinates>
         </Point>
       </Placemark>
       <Placemark>
         <name>Jardin de Corail *Coral Garden*</name>
         <description><![CDATA[]]></description>
         <styleUrl>#FEATURES</styleUrl>
         <Point>
           <extrude>0</extrude>
           <altitudeMode>clampedToGround</altitudeMode>
           <coordinates>
             -151.703778,-16.549056,0
           </coordinates>
         </Point>
       </Placemark>
       <Placemark>
         <name>Jeladi Wilis</name>
         <description><![CDATA[]]></description>
         <styleUrl>#FEATURES</styleUrl>
         <Point>
           <extrude>0</extrude>
           <altitudeMode>clampedToGround</altitudeMode>
           <coordinates>
             115.276417,-8.677694,0
           </coordinates>
         </Point>
       </Placemark>
       <Placemark>
         <name>Jemeluk</name>
         <description><![CDATA[]]></description>
         <styleUrl>#FEATURES</styleUrl>
         <Point>
           <extrude>0</extrude>
           <altitudeMode>clampedToGround</altitudeMode>
           <coordinates>
             115.65075,-8.335333,0
           </coordinates>
         </Point>
       </Placemark>
       <Placemark>
         <name>Jerry&amp;apos;s Jelly</name>
         <description><![CDATA[]]></description>
         <styleUrl>#FEATURES</styleUrl>
         <Point>
           <extrude>0</extrude>
           <altitudeMode>clampedToGround</altitudeMode>
           <coordinates>
             179.944167,-16.7645,0
           </coordinates>
         </Point>
       </Placemark>
       <Placemark>
         <name>Jessie and Kent Island</name>
         <description><![CDATA[]]></description>
         <styleUrl>#FEATURES</styleUrl>
         <Point>
           <extrude>0</extrude>
           <altitudeMode>clampedToGround</altitudeMode>
           <coordinates>
             146.175,-17.67667,0
           </coordinates>
         </Point>
       </Placemark>
       <Placemark>
         <name>Jessie Beazley</name>
         <description><![CDATA[]]></description>
         <styleUrl>#FEATURES</styleUrl>
         <Point>
           <extrude>0</extrude>
           <altitudeMode>clampedToGround</altitudeMode>
           <coordinates>
             119.8,9.03333,0
           </coordinates>
         </Point>
       </Placemark>
       <Placemark>
         <name>Jilatagaan Is_ Bantayan_ Inside MPA</name>
         <description><![CDATA[]]></description>
         <styleUrl>#FEATURES</styleUrl>
         <Point>
           <extrude>0</extrude>
           <altitudeMode>clampedToGround</altitudeMode>
           <coordinates>
             123.819583,11.18825,0
           </coordinates>
         </Point>
       </Placemark>
       <Placemark>
         <name>Jilatagaan Is_ Bantayan_ Outside MPA</name>
         <description><![CDATA[]]></description>
         <styleUrl>#FEATURES</styleUrl>
         <Point>
           <extrude>0</extrude>
           <altitudeMode>clampedToGround</altitudeMode>
           <coordinates>
             123.821444,11.189833,0
           </coordinates>
         </Point>
       </Placemark>
       <Placemark>
         <name>Jilatagaan MPA Site 2</name>
         <description><![CDATA[]]></description>
         <styleUrl>#FEATURES</styleUrl>
         <Point>
           <extrude>0</extrude>
           <altitudeMode>clampedToGround</altitudeMode>
           <coordinates>
             123.818,11.188306,0
           </coordinates>
         </Point>
       </Placemark>
       <Placemark>
         <name>Jinek</name>
         <description><![CDATA[]]></description>
         <styleUrl>#FEATURES</styleUrl>
         <Point>
           <extrude>0</extrude>
           <altitudeMode>clampedToGround</altitudeMode>
           <coordinates>
             167.121778,-20.787889,0
           </coordinates>
         </Point>
       </Placemark>
       <Placemark>
         <name>Jinglataan Island</name>
         <description><![CDATA[]]></description>
         <styleUrl>#FEATURES</styleUrl>
         <Point>
           <extrude>0</extrude>
           <altitudeMode>clampedToGround</altitudeMode>
           <coordinates>
             123.81333,11.19333,0
           </coordinates>
         </Point>
       </Placemark>
       <Placemark>
         <name>Joanie&amp;apos;s Joy *Ribbon Reef 2 1/3*</name>
         <description><![CDATA[]]></description>
         <styleUrl>#FEATURES</styleUrl>
         <Point>
           <extrude>0</extrude>
           <altitudeMode>clampedToGround</altitudeMode>
           <coordinates>
             145.777444,-15.527778,0
           </coordinates>
         </Point>
       </Placemark>
       <Placemark>
         <name>Joanie&amp;apos;s Joy Ribbon 3</name>
         <description><![CDATA[]]></description>
         <styleUrl>#FEATURES</styleUrl>
         <Point>
           <extrude>0</extrude>
           <altitudeMode>clampedToGround</altitudeMode>
           <coordinates>
             145.688333,-14.627528,0
           </coordinates>
         </Point>
       </Placemark>
       <Placemark>
         <name>John Brewer</name>
         <description><![CDATA[]]></description>
         <styleUrl>#FEATURES</styleUrl>
         <Point>
           <extrude>0</extrude>
           <altitudeMode>clampedToGround</altitudeMode>
           <coordinates>
             147.08147,-18.61882,0
           </coordinates>
         </Point>
       </Placemark>
       <Placemark>
         <name>John Brewer</name>
         <description><![CDATA[]]></description>
         <styleUrl>#FEATURES</styleUrl>
         <Point>
           <extrude>0</extrude>
           <altitudeMode>clampedToGround</altitudeMode>
           <coordinates>
             147.05833,-18.63333,0
           </coordinates>
         </Point>
       </Placemark>
       <Placemark>
         <name>John Brewer Reef site 1</name>
         <description><![CDATA[]]></description>
         <styleUrl>#FEATURES</styleUrl>
         <Point>
           <extrude>0</extrude>
           <altitudeMode>clampedToGround</altitudeMode>
           <coordinates>
             146.95625,-18.956056,0
           </coordinates>
         </Point>
       </Placemark>
       <Placemark>
         <name>Joroan</name>
         <description><![CDATA[]]></description>
         <styleUrl>#FEATURES</styleUrl>
         <Point>
           <extrude>0</extrude>
           <altitudeMode>clampedToGround</altitudeMode>
           <coordinates>
             123.62,13.5,0
           </coordinates>
         </Point>
       </Placemark>
       <Placemark>
         <name>Juangon Fish Sanctuary</name>
         <description><![CDATA[]]></description>
         <styleUrl>#FEATURES</styleUrl>
         <Point>
           <extrude>0</extrude>
           <altitudeMode>clampedToGround</altitudeMode>
           <coordinates>
             124.980028,10.217722,0
           </coordinates>
         </Point>
       </Placemark>
       <Placemark>
         <name>Jukung Island</name>
         <description><![CDATA[]]></description>
         <styleUrl>#FEATURES</styleUrl>
         <Point>
           <extrude>0</extrude>
           <altitudeMode>clampedToGround</altitudeMode>
           <coordinates>
             106.43233,-5.581,0
           </coordinates>
         </Point>
       </Placemark>
       <Placemark>
         <name>Jun Island * Koh Jun *</name>
         <description><![CDATA[]]></description>
         <styleUrl>#FEATURES</styleUrl>
         <Point>
           <extrude>0</extrude>
           <altitudeMode>clampedToGround</altitudeMode>
           <coordinates>
             100.78333,12.91667,0
           </coordinates>
         </Point>
       </Placemark>
       <Placemark>
         <name>Juno Bay Site 1</name>
         <description><![CDATA[]]></description>
         <styleUrl>#FEATURES</styleUrl>
         <Point>
           <extrude>0</extrude>
           <altitudeMode>clampedToGround</altitudeMode>
           <coordinates>
             146.507028,-18.668944,0
           </coordinates>
         </Point>
       </Placemark>
       <Placemark>
         <name>Ka&amp;apos;alawai *Black Point*</name>
         <description><![CDATA[]]></description>
         <styleUrl>#FEATURES</styleUrl>
         <Point>
           <extrude>0</extrude>
           <altitudeMode>clampedToGround</altitudeMode>
           <coordinates>
             -157.797556,21.256528,0
           </coordinates>
         </Point>
       </Placemark>
       <Placemark>
         <name>Ka&amp;apos;waihae Bay</name>
         <description><![CDATA[]]></description>
         <styleUrl>#FEATURES</styleUrl>
         <Point>
           <extrude>0</extrude>
           <altitudeMode>clampedToGround</altitudeMode>
           <coordinates>
             -155.83595,20.02865,0
           </coordinates>
         </Point>
       </Placemark>
       <Placemark>
         <name>Kaapuna</name>
         <description><![CDATA[]]></description>
         <styleUrl>#FEATURES</styleUrl>
         <Point>
           <extrude>0</extrude>
           <altitudeMode>clampedToGround</altitudeMode>
           <coordinates>
             -155.89377,19.26997,0
           </coordinates>
         </Point>
       </Placemark>
       <Placemark>
         <name>Kabira Bay Channel</name>
         <description><![CDATA[]]></description>
         <styleUrl>#FEATURES</styleUrl>
         <Point>
           <extrude>0</extrude>
           <altitudeMode>clampedToGround</altitudeMode>
           <coordinates>
             124.15,24.45,0
           </coordinates>
         </Point>
       </Placemark>
       <Placemark>
         <name>Kabira Bay Entrance</name>
         <description><![CDATA[]]></description>
         <styleUrl>#FEATURES</styleUrl>
         <Point>
           <extrude>0</extrude>
           <altitudeMode>clampedToGround</altitudeMode>
           <coordinates>
             124.15,24.45833,0
           </coordinates>
         </Point>
       </Placemark>
       <Placemark>
         <name>Kabira Reef</name>
         <description><![CDATA[]]></description>
         <styleUrl>#FEATURES</styleUrl>
         <Point>
           <extrude>0</extrude>
           <altitudeMode>clampedToGround</altitudeMode>
           <coordinates>
             124.08333,24.44167,0
           </coordinates>
         </Point>
       </Placemark>
       <Placemark>
         <name>Kagkokokok</name>
         <description><![CDATA[]]></description>
         <styleUrl>#FEATURES</styleUrl>
         <Point>
           <extrude>0</extrude>
           <altitudeMode>clampedToGround</altitudeMode>
           <coordinates>
             125.6955,11.01017,0
           </coordinates>
         </Point>
       </Placemark>
       <Placemark>
         <name>Kahalu&amp;apos;u Scuba Transect</name>
         <description><![CDATA[]]></description>
         <styleUrl>#FEATURES</styleUrl>
         <Point>
           <extrude>0</extrude>
           <altitudeMode>clampedToGround</altitudeMode>
           <coordinates>
             -155.972222,19.586389,0
           </coordinates>
         </Point>
       </Placemark>
       <Placemark>
         <name>Kahalu&amp;apos;u Snorkel Transect Site</name>
         <description><![CDATA[]]></description>
         <styleUrl>#FEATURES</styleUrl>
         <Point>
           <extrude>0</extrude>
           <altitudeMode>clampedToGround</altitudeMode>
           <coordinates>
             -155.9675,19.578056,0
           </coordinates>
         </Point>
       </Placemark>
       <Placemark>
         <name>Kahe Point</name>
         <description><![CDATA[]]></description>
         <styleUrl>#FEATURES</styleUrl>
         <Point>
           <extrude>0</extrude>
           <altitudeMode>clampedToGround</altitudeMode>
           <coordinates>
             -156.43723,20.61783,0
           </coordinates>
         </Point>
       </Placemark>
       <Placemark>
         <name>Kahekili</name>
         <description><![CDATA[]]></description>
         <styleUrl>#FEATURES</styleUrl>
         <Point>
           <extrude>0</extrude>
           <altitudeMode>clampedToGround</altitudeMode>
           <coordinates>
             -159.69325,22.93762,0
           </coordinates>
         </Point>
       </Placemark>
       <Placemark>
         <name>Kahekili Park *Old Airport Beach*</name>
         <description><![CDATA[]]></description>
         <styleUrl>#FEATURES</styleUrl>
         <Point>
           <extrude>0</extrude>
           <altitudeMode>clampedToGround</altitudeMode>
           <coordinates>
             -156.611,20.935167,0
           </coordinates>
         </Point>
       </Placemark>
       <Placemark>
         <name>Kai Kon Tau_ Kat O</name>
         <description><![CDATA[]]></description>
         <styleUrl>#FEATURES</styleUrl>
         <Point>
           <extrude>0</extrude>
           <altitudeMode>clampedToGround</altitudeMode>
           <coordinates>
             114.314222,22.550389,0
           </coordinates>
         </Point>
       </Placemark>
       <Placemark>
         <name>Kaipis</name>
         <description><![CDATA[]]></description>
         <styleUrl>#FEATURES</styleUrl>
         <Point>
           <extrude>0</extrude>
           <altitudeMode>clampedToGround</altitudeMode>
           <coordinates>
             125.97133,7.03333,0
           </coordinates>
         </Point>
       </Placemark>
       <Placemark>
         <name>Kakafu</name>
         <description><![CDATA[]]></description>
         <styleUrl>#FEATURES</styleUrl>
         <Point>
           <extrude>0</extrude>
           <altitudeMode>clampedToGround</altitudeMode>
           <coordinates>
             119.778889,-0.735556,0
           </coordinates>
         </Point>
       </Placemark>
       <Placemark>
         <name>Kalaingin Reef</name>
         <description><![CDATA[]]></description>
         <styleUrl>#FEATURES</styleUrl>
         <Point>
           <extrude>0</extrude>
           <altitudeMode>clampedToGround</altitudeMode>
           <coordinates>
             122.03333,13.7485,0
           </coordinates>
         </Point>
       </Placemark>
       <Placemark>
         <name>Kalamansig</name>
         <description><![CDATA[]]></description>
         <styleUrl>#FEATURES</styleUrl>
         <Point>
           <extrude>0</extrude>
           <altitudeMode>clampedToGround</altitudeMode>
           <coordinates>
             124,6.5,0
           </coordinates>
         </Point>
       </Placemark>
       <Placemark>
         <name>Kalangahan</name>
         <description><![CDATA[]]></description>
         <styleUrl>#FEATURES</styleUrl>
         <Point>
           <extrude>0</extrude>
           <altitudeMode>clampedToGround</altitudeMode>
           <coordinates>
             124.25933,8.3775,0
           </coordinates>
         </Point>
       </Placemark>
       <Placemark>
         <name>Kalanggaman 1</name>
         <description><![CDATA[]]></description>
         <styleUrl>#FEATURES</styleUrl>
         <Point>
           <extrude>0</extrude>
           <altitudeMode>clampedToGround</altitudeMode>
           <coordinates>
             124.243056,11.112222,0
           </coordinates>
         </Point>
       </Placemark>
       <Placemark>
         <name>Kalanggaman 2</name>
         <description><![CDATA[]]></description>
         <styleUrl>#FEATURES</styleUrl>
         <Point>
           <extrude>0</extrude>
           <altitudeMode>clampedToGround</altitudeMode>
           <coordinates>
             124.252028,11.118694,0
           </coordinates>
         </Point>
       </Placemark>
       <Placemark>
         <name>Kaledupa * Pulau Kaledupa *</name>
         <description><![CDATA[]]></description>
         <styleUrl>#FEATURES</styleUrl>
         <Point>
           <extrude>0</extrude>
           <altitudeMode>clampedToGround</altitudeMode>
           <coordinates>
             123.78333,-5.6,0
           </coordinates>
         </Point>
       </Placemark>
       <Placemark>
         <name>Kaledupa 2</name>
         <description><![CDATA[]]></description>
         <styleUrl>#FEATURES</styleUrl>
         <Point>
           <extrude>0</extrude>
           <altitudeMode>clampedToGround</altitudeMode>
           <coordinates>
             123.720194,-5.469361,0
           </coordinates>
         </Point>
       </Placemark>
       <Placemark>
         <name>Kaledupa Bouy 1</name>
         <description><![CDATA[]]></description>
         <styleUrl>#FEATURES</styleUrl>
         <Point>
           <extrude>0</extrude>
           <altitudeMode>clampedToGround</altitudeMode>
           <coordinates>
             123.724167,-5.471111,0
           </coordinates>
         </Point>
       </Placemark>
       <Placemark>
         <name>Kaledupa Buoy 1</name>
         <description><![CDATA[]]></description>
         <styleUrl>#FEATURES</styleUrl>
         <Point>
           <extrude>0</extrude>
           <altitudeMode>clampedToGround</altitudeMode>
           <coordinates>
             123.722556,-5.471139,0
           </coordinates>
         </Point>
       </Placemark>
       <Placemark>
         <name>Kaledupa Double Spur</name>
         <description><![CDATA[]]></description>
         <styleUrl>#FEATURES</styleUrl>
         <Point>
           <extrude>0</extrude>
           <altitudeMode>clampedToGround</altitudeMode>
           <coordinates>
             123.706861,-5.457194,0
           </coordinates>
         </Point>
       </Placemark>
       <Placemark>
         <name>Kaledupa Double Spur</name>
         <description><![CDATA[]]></description>
         <styleUrl>#FEATURES</styleUrl>
         <Point>
           <extrude>0</extrude>
           <altitudeMode>clampedToGround</altitudeMode>
           <coordinates>
             123.711444,-5.462,0
           </coordinates>
         </Point>
       </Placemark>
       <Placemark>
         <name>Kaledupa Double Spur *site 18*</name>
         <description><![CDATA[]]></description>
         <styleUrl>#FEATURES</styleUrl>
         <Point>
           <extrude>0</extrude>
           <altitudeMode>clampedToGround</altitudeMode>
           <coordinates>
             123.463333,-5.463333,0
           </coordinates>
         </Point>
       </Placemark>
       <Placemark>
         <name>Kaledupa near Matingola Village *site 12*</name>
         <description><![CDATA[]]></description>
         <styleUrl>#FEATURES</styleUrl>
         <Point>
           <extrude>0</extrude>
           <altitudeMode>clampedToGround</altitudeMode>
           <coordinates>
             123.747528,-5.552722,0
           </coordinates>
         </Point>
       </Placemark>
       <Placemark>
         <name>Kaledupa North Coast</name>
         <description><![CDATA[]]></description>
         <styleUrl>#FEATURES</styleUrl>
         <Point>
           <extrude>0</extrude>
           <altitudeMode>clampedToGround</altitudeMode>
           <coordinates>
             123.736278,-5.468222,0
           </coordinates>
         </Point>
       </Placemark>
       <Placemark>
         <name>Kaledupa opposite Hoga siteNo.33</name>
         <description><![CDATA[]]></description>
         <styleUrl>#FEATURES</styleUrl>
         <Point>
           <extrude>0</extrude>
           <altitudeMode>clampedToGround</altitudeMode>
           <coordinates>
             123.731111,-5.473889,0
           </coordinates>
         </Point>
       </Placemark>
       <Placemark>
         <name>Kaledupa SW tip *site 16*</name>
         <description><![CDATA[]]></description>
         <styleUrl>#FEATURES</styleUrl>
         <Point>
           <extrude>0</extrude>
           <altitudeMode>clampedToGround</altitudeMode>
           <coordinates>
             123.777639,-5.586,0
           </coordinates>
         </Point>
       </Placemark>
       <Placemark>
         <name>Kaledupa West *site 11*</name>
         <description><![CDATA[]]></description>
         <styleUrl>#FEATURES</styleUrl>
         <Point>
           <extrude>0</extrude>
           <altitudeMode>clampedToGround</altitudeMode>
           <coordinates>
             123.694333,-5.493139,0
           </coordinates>
         </Point>
       </Placemark>
       <Placemark>
         <name>Kalingaw Beach Resort *Barangay Marigondon*</name>
         <description><![CDATA[]]></description>
         <styleUrl>#FEATURES</styleUrl>
         <Point>
           <extrude>0</extrude>
           <altitudeMode>clampedToGround</altitudeMode>
           <coordinates>
             123.984667,10.2625,0
           </coordinates>
         </Point>
       </Placemark>
       <Placemark>
         <name>Kalirohan</name>
         <description><![CDATA[]]></description>
         <styleUrl>#FEATURES</styleUrl>
         <Point>
           <extrude>0</extrude>
           <altitudeMode>clampedToGround</altitudeMode>
           <coordinates>
             122.5075,10.4,0
           </coordinates>
         </Point>
       </Placemark>
       <Placemark>
         <name>Kalungpang Island * Masong / S</name>
         <description><![CDATA[]]></description>
         <styleUrl>#FEATURES</styleUrl>
         <Point>
           <extrude>0</extrude>
           <altitudeMode>clampedToGround</altitudeMode>
           <coordinates>
             118.73833,9.905,0
           </coordinates>
         </Point>
       </Placemark>
       <Placemark>
         <name>Kam III *Kameole Beach III*</name>
         <description><![CDATA[]]></description>
         <styleUrl>#FEATURES</styleUrl>
         <Point>
           <extrude>0</extrude>
           <altitudeMode>clampedToGround</altitudeMode>
           <coordinates>
             -156.4495,20.725167,0
           </coordinates>
         </Point>
       </Placemark>
       <Placemark>
         <name>Kamala Bay</name>
         <description><![CDATA[]]></description>
         <styleUrl>#FEATURES</styleUrl>
         <Point>
           <extrude>0</extrude>
           <altitudeMode>clampedToGround</altitudeMode>
           <coordinates>
             98.3,8,0
           </coordinates>
         </Point>
       </Placemark>
       <Placemark>
         <name>Kamalo Harbor</name>
         <description><![CDATA[]]></description>
         <styleUrl>#FEATURES</styleUrl>
         <Point>
           <extrude>0</extrude>
           <altitudeMode>clampedToGround</altitudeMode>
           <coordinates>
             -156.89728,21.0416,0
           </coordinates>
         </Point>
       </Placemark>
       <Placemark>
         <name>Kamangkulan Island</name>
         <description><![CDATA[]]></description>
         <styleUrl>#FEATURES</styleUrl>
         <Point>
           <extrude>0</extrude>
           <altitudeMode>clampedToGround</altitudeMode>
           <coordinates>
             122.63333,10.4,0
           </coordinates>
         </Point>
       </Placemark>
       <Placemark>
         <name>Kamantalan Reef</name>
         <description><![CDATA[]]></description>
         <styleUrl>#FEATURES</styleUrl>
         <Point>
           <extrude>0</extrude>
           <altitudeMode>clampedToGround</altitudeMode>
           <coordinates>
             125.309,12.33333,0
           </coordinates>
         </Point>
       </Placemark>
       <Placemark>
         <name>Kamiloloa</name>
         <description><![CDATA[]]></description>
         <styleUrl>#FEATURES</styleUrl>
         <Point>
           <extrude>0</extrude>
           <altitudeMode>clampedToGround</altitudeMode>
           <coordinates>
             -157.00023,21.06965,0
           </coordinates>
         </Point>
       </Placemark>
       <Placemark>
         <name>Kampong Dogoton *Pulau Banggi*</name>
         <description><![CDATA[]]></description>
         <styleUrl>#FEATURES</styleUrl>
         <Point>
           <extrude>0</extrude>
           <altitudeMode>clampedToGround</altitudeMode>
           <coordinates>
             117.285056,7.351833,0
           </coordinates>
         </Point>
       </Placemark>
       <Placemark>
         <name>Kanahena Bay</name>
         <description><![CDATA[]]></description>
         <styleUrl>#FEATURES</styleUrl>
         <Point>
           <extrude>0</extrude>
           <altitudeMode>clampedToGround</altitudeMode>
           <coordinates>
             -156.43735,20.61748,0
           </coordinates>
         </Point>
       </Placemark>
       <Placemark>
         <name>Kanahena Point</name>
         <description><![CDATA[]]></description>
         <styleUrl>#FEATURES</styleUrl>
         <Point>
           <extrude>0</extrude>
           <altitudeMode>clampedToGround</altitudeMode>
           <coordinates>
             -156.4369,20.60148,0
           </coordinates>
         </Point>
       </Placemark>
       <Placemark>
         <name>Kaneohe Bay</name>
         <description><![CDATA[]]></description>
         <styleUrl>#FEATURES</styleUrl>
         <Point>
           <extrude>0</extrude>
           <altitudeMode>clampedToGround</altitudeMode>
           <coordinates>
             -157.49,21.27,0
           </coordinates>
         </Point>
       </Placemark>
       <Placemark>
         <name>Kangaroo *A*</name>
         <description><![CDATA[]]></description>
         <styleUrl>#FEATURES</styleUrl>
         <Point>
           <extrude>0</extrude>
           <altitudeMode>clampedToGround</altitudeMode>
           <coordinates>
             148.625,-19.25,0
           </coordinates>
         </Point>
       </Placemark>
       <Placemark>
         <name>Kangaroo *B*</name>
         <description><![CDATA[]]></description>
         <styleUrl>#FEATURES</styleUrl>
         <Point>
           <extrude>0</extrude>
           <altitudeMode>clampedToGround</altitudeMode>
           <coordinates>
             148.55,-19.25833,0
           </coordinates>
         </Point>
       </Placemark>
       <Placemark>
         <name>Kannon Point</name>
         <description><![CDATA[]]></description>
         <styleUrl>#FEATURES</styleUrl>
         <Point>
           <extrude>0</extrude>
           <altitudeMode>clampedToGround</altitudeMode>
           <coordinates>
             124.25833,24.4,0
           </coordinates>
         </Point>
       </Placemark>
       <Placemark>
         <name>Kapaenaue *reef on right*</name>
         <description><![CDATA[]]></description>
         <styleUrl>#FEATURES</styleUrl>
         <Point>
           <extrude>0</extrude>
           <altitudeMode>clampedToGround</altitudeMode>
           <coordinates>
             123.59525,-5.428611,0
           </coordinates>
         </Point>
       </Placemark>
       <Placemark>
         <name>Kapalai 1</name>
         <description><![CDATA[]]></description>
         <styleUrl>#FEATURES</styleUrl>
         <Point>
           <extrude>0</extrude>
           <altitudeMode>clampedToGround</altitudeMode>
           <coordinates>
             118.6842,4.2053,0
           </coordinates>
         </Point>
       </Placemark>
       <Placemark>
         <name>Kapalai 2</name>
         <description><![CDATA[]]></description>
         <styleUrl>#FEATURES</styleUrl>
         <Point>
           <extrude>0</extrude>
           <altitudeMode>clampedToGround</altitudeMode>
           <coordinates>
             118.6748,4.2167,0
           </coordinates>
         </Point>
       </Placemark>
       <Placemark>
         <name>Kapalai 3</name>
         <description><![CDATA[]]></description>
         <styleUrl>#FEATURES</styleUrl>
         <Point>
           <extrude>0</extrude>
           <altitudeMode>clampedToGround</altitudeMode>
           <coordinates>
             118.695,4.2242,0
           </coordinates>
         </Point>
       </Placemark>
       <Placemark>
         <name>Kapali 4</name>
         <description><![CDATA[]]></description>
         <styleUrl>#FEATURES</styleUrl>
         <Point>
           <extrude>0</extrude>
           <altitudeMode>clampedToGround</altitudeMode>
           <coordinates>
             118.6842,4.1967,0
           </coordinates>
         </Point>
       </Placemark>
       <Placemark>
         <name>Kapalua Bay</name>
         <description><![CDATA[]]></description>
         <styleUrl>#FEATURES</styleUrl>
         <Point>
           <extrude>0</extrude>
           <altitudeMode>clampedToGround</altitudeMode>
           <coordinates>
             -156.635278,21.001667,0
           </coordinates>
         </Point>
       </Placemark>
       <Placemark>
         <name>Kapikan NE</name>
         <description><![CDATA[]]></description>
         <styleUrl>#FEATURES</styleUrl>
         <Point>
           <extrude>0</extrude>
           <altitudeMode>clampedToGround</altitudeMode>
           <coordinates>
             118.832556,4.646444,0
           </coordinates>
         </Point>
       </Placemark>
       <Placemark>
         <name>Kapikan North East</name>
         <description><![CDATA[]]></description>
         <styleUrl>#FEATURES</styleUrl>
         <Point>
           <extrude>0</extrude>
           <altitudeMode>clampedToGround</altitudeMode>
           <coordinates>
             118.830056,4.647222,0
           </coordinates>
         </Point>
       </Placemark>
       <Placemark>
         <name>Kapote *reef on right*</name>
         <description><![CDATA[]]></description>
         <styleUrl>#FEATURES</styleUrl>
         <Point>
           <extrude>0</extrude>
           <altitudeMode>clampedToGround</altitudeMode>
           <coordinates>
             123.463139,-5.324611,0
           </coordinates>
         </Point>
       </Placemark>
       <Placemark>
         <name>Kapote Island *reef on right*</name>
         <description><![CDATA[]]></description>
         <styleUrl>#FEATURES</styleUrl>
         <Point>
           <extrude>0</extrude>
           <altitudeMode>clampedToGround</altitudeMode>
           <coordinates>
             123.485639,-5.368028,0
           </coordinates>
         </Point>
       </Placemark>
       <Placemark>
         <name>Kapote Island *reef on right*</name>
         <description><![CDATA[]]></description>
         <styleUrl>#FEATURES</styleUrl>
         <Point>
           <extrude>0</extrude>
           <altitudeMode>clampedToGround</altitudeMode>
           <coordinates>
             123.52125,-5.381417,0
           </coordinates>
         </Point>
       </Placemark>
       <Placemark>
         <name>Kapote Island *site 26*</name>
         <description><![CDATA[]]></description>
         <styleUrl>#FEATURES</styleUrl>
         <Point>
           <extrude>0</extrude>
           <altitudeMode>clampedToGround</altitudeMode>
           <coordinates>
             123.455,-5.3325,0
           </coordinates>
         </Point>
       </Placemark>
       <Placemark>
         <name>Kapritirung</name>
         <description><![CDATA[]]></description>
         <styleUrl>#FEATURES</styleUrl>
         <Point>
           <extrude>0</extrude>
           <altitudeMode>clampedToGround</altitudeMode>
           <coordinates>
             150.691639,-2.646306,0
           </coordinates>
         </Point>
       </Placemark>
       <Placemark>
         <name>Karakit Reef</name>
         <description><![CDATA[]]></description>
         <styleUrl>#FEATURES</styleUrl>
         <Point>
           <extrude>0</extrude>
           <altitudeMode>clampedToGround</altitudeMode>
           <coordinates>
             117.105194,7.115778,0
           </coordinates>
         </Point>
       </Placemark>
       <Placemark>
         <name>Karang Kaledupa</name>
         <description><![CDATA[]]></description>
         <styleUrl>#FEATURES</styleUrl>
         <Point>
           <extrude>0</extrude>
           <altitudeMode>clampedToGround</altitudeMode>
           <coordinates>
             123.52575,-5.590333,0
           </coordinates>
         </Point>
       </Placemark>
       <Placemark>
         <name>Karang Kaledupa *Atoll*</name>
         <description><![CDATA[]]></description>
         <styleUrl>#FEATURES</styleUrl>
         <Point>
           <extrude>0</extrude>
           <altitudeMode>clampedToGround</altitudeMode>
           <coordinates>
             123.764028,-5.771806,0
           </coordinates>
         </Point>
       </Placemark>
       <Placemark>
         <name>Karang Kaledupa *reef on right*</name>
         <description><![CDATA[]]></description>
         <styleUrl>#FEATURES</styleUrl>
         <Point>
           <extrude>0</extrude>
           <altitudeMode>clampedToGround</altitudeMode>
           <coordinates>
             123.704583,-5.854194,0
           </coordinates>
         </Point>
       </Placemark>
       <Placemark>
         <name>Karang Kaledupa *west-reef on right*</name>
         <description><![CDATA[]]></description>
         <styleUrl>#FEATURES</styleUrl>
         <Point>
           <extrude>0</extrude>
           <altitudeMode>clampedToGround</altitudeMode>
           <coordinates>
             123.654639,-5.773083,0
           </coordinates>
         </Point>
       </Placemark>
       <Placemark>
         <name>Karang Kaledupa atoll *site 6*</name>
         <description><![CDATA[]]></description>
         <styleUrl>#FEATURES</styleUrl>
         <Point>
           <extrude>0</extrude>
           <altitudeMode>clampedToGround</altitudeMode>
           <coordinates>
             123.751383,-5.770278,0
           </coordinates>
         </Point>
       </Placemark>
       <Placemark>
         <name>Karang Kaledupa North atoll *site 20*</name>
         <description><![CDATA[]]></description>
         <styleUrl>#FEATURES</styleUrl>
         <Point>
           <extrude>0</extrude>
           <altitudeMode>clampedToGround</altitudeMode>
           <coordinates>
             123.521389,-5.610833,0
           </coordinates>
         </Point>
       </Placemark>
       <Placemark>
         <name>Karang Kapote SW *site 21*</name>
         <description><![CDATA[]]></description>
         <styleUrl>#FEATURES</styleUrl>
         <Point>
           <extrude>0</extrude>
           <altitudeMode>clampedToGround</altitudeMode>
           <coordinates>
             123.656944,-5.776111,0
           </coordinates>
         </Point>
       </Placemark>
       <Placemark>
         <name>Karang Kapote sw end *site 22*</name>
         <description><![CDATA[]]></description>
         <styleUrl>#FEATURES</styleUrl>
         <Point>
           <extrude>0</extrude>
           <altitudeMode>clampedToGround</altitudeMode>
           <coordinates>
             123.695556,-5.883583,0
[truncated: 1,464,666 more chars]
